# Supplementary material for: Biphasic Salt Effects on Lycium ruthenicum Germination and Growth Linked to Carbon Fixation and Photosynthesis Gene Expression
Source: Int J Mol Sci. 2025 Aug 4;26(15):7537. doi: 10.3390/ijms26157537 (PMC12347441; doi:10.3390/ijms26157537)
Supplement: Supplementary file 1 [file ijms-26-07537-s001.zip]

Archive with 6 entries (6 files):
- Fig. S1.tif
- Fig. S2.tif
- Fig. S3.tif
- Fig. S4.tif
- Table S1.The 721 DAMs from three comparisons.xls
- Table S2.xlsx
