# Supplementary material for: Biphasic Salt Effects on Lycium ruthenicum Germination and Growth Linked to Carbon Fixation and Photosynthesis Gene Expression
Source: Int J Mol Sci. 2025 Aug 4;26(15):7537. doi: 10.3390/ijms26157537 (PMC12347441; doi:10.3390/ijms26157537)
Supplement: Supplementary file 1 [file ijms-26-07537-s001.zip › Table S1.The 721 DAMs from three comparisons.xls]

## Sheet: L-CK
Table.S1 The 721 DAMs from three comparisons
Name	Other_name(Kegg_name)	Formula	Molecular Weight	RT [min]	m/z	Kegg_ID	KEGG_pathway	HMDB_ID	Lipidmaps_ID	SuperClass(HMDB)	Class(HMDB)	SubClass(HMDB)	CATEGORY(Lipidmaps)	MAIN_CLASS(Lipidmaps)	SUB_CLASS(Lipidmaps)	mzCloud_Results	mzVault_Results	MassList_Results	Class_I	Class_II	Class_III	Class_IV	FC	log2FC	Pvalue	ROC	VIP	Up.Down	all_L1	all_L2	all_L3	all_L4	all_L5	all_L6	all_CK1	all_CK2	all_CK3	all_CK4	all_CK5	all_CK6
Forskolin	Coleonol; Colforsin; Forskolin	C22 H34 O7	410.228	7.16	409.222	cpd:C09076	--	HMDB0252457	LMPR0104030004	Lipids and lipid-like molecules	Prenol lipids	Triterpenoids	Prenol Lipids [PR]	Isoprenoids [PR01]	C20 isoprenoids (diterpenes) [PR0104]	No results	No results	Full match	Lipids and lipid-like molecules	Prenol lipids	Triterpenoids	Triterpenoids	0.207487	-2.26891	4.69446e-08	1	1.84274	down	1.65096e+06	1.49763e+06	1.66526e+06	1.39477e+06	2.14597e+06	1.90666e+06	8.16663e+06	5.72989e+06	8.74906e+06	7.9302e+06	8.49737e+06	1.03819e+07
S-ribosyl-L-homocysteine	S-Ribosyl-L-homocysteine; S-D-Ribosyl-L-homocysteine; Ribose-5-S-homocysteine; S-Ribosylhomocysteine; S-(5-Deoxy-D-ribos-5-yl)-L-homocysteine	C9 H17 N O6 S	267.078	1.418	268.085	cpd:C03539	map00270 Cysteine and methionine metabolism;map01100 Metabolic pathways;map01230 Biosynthesis of amino acids	--	--	--	--	--	--	--	--	No results	No results	Full match	Organic oxygen compounds	Organooxygen compounds	Carbohydrates and carbohydrate conjugates	Pentoses	0.32381	-1.62678	1.65681e-07	1	1.557	down	9.96146e+06	1.13718e+07	1.02346e+07	7.61449e+06	1.09176e+07	8.80071e+06	2.85274e+07	2.77843e+07	2.86176e+07	3.05551e+07	3.06605e+07	3.57538e+07
(±)12(13)-DiHOME	-	C18 H34 O4	314.245	8.407	313.238	cpd:C14829	map00591 Linoleic acid metabolism	--	--	--	--	--	--	--	--	Full match	Full match	No results					0.326606	-1.61438	6.80142e-07	1	2.31493	down	9.05556e+07	6.85586e+07	7.69246e+07	7.61435e+07	8.21767e+07	7.362e+07	2.30427e+08	2.40608e+08	1.90784e+08	2.14238e+08	3.15851e+08	2.40949e+08
Xanthurenic acid O-hexoside	--	C16 H17 N O9	367.089	4.66	366.082	--	--	--	--	--	--	--	--	--	--	No results	No results	Full match					0.282581	-1.82326	3.1023e-06	1	1.97424	down	150993	190577	183672	212433	149715	158718	423481	815064	537247	723526	655066	547590
L-Histidine	L-Histidine; (S)-alpha-Amino-1H-imidazole-4-propionic acid	C6 H9 N3 O2	155.07	1.27	156.077	cpd:C00135	map00340 Histidine metabolism;map00410 beta-Alanine metabolism;map00970 Aminoacyl-tRNA biosynthesis;map01100 Metabolic pathways;map01110 Biosynthesis of secondary metabolites;map01230 Biosynthesis of amino acids;map02010 ABC transporters	HMDB0000177	--	Organic acids and derivatives	Carboxylic acids and derivatives	Amino acids, peptides, and analogues	--	--	--	Full match	Full match	Full match	Organic acids and derivatives	Carboxylic acids and derivatives	Amino acids, peptides, and analogues	Histidine and derivatives	0.496001	-1.01159	3.47102e-06	1	1.74567	down	4.99031e+08	5.78265e+08	5.71069e+08	6.41736e+08	4.82537e+08	4.93953e+08	8.95953e+08	1.05051e+09	1.30856e+09	1.25419e+09	1.05117e+09	1.02547e+09
GPK	--	C13 H24 N4 O4	322.166	1.419	323.173	--	--	--	--	--	--	--	--	--	--	Invalid mass	No results	No results					0.343291	-1.54249	3.74041e-06	1	1.20106	down	1.11796e+07	9.07708e+06	8.6119e+06	6.88611e+06	1.01891e+07	6.42547e+06	1.99372e+07	2.99577e+07	2.68047e+07	2.80578e+07	2.55069e+07	2.22863e+07
Hypoxanthine	Hypoxanthine; Purine-6-ol	C5 H4 N4 O	136.039	2.058	137.046	cpd:C00262	map00230 Purine metabolism;map01100 Metabolic pathways	HMDB0000157	--	Organoheterocyclic compounds	Imidazopyrimidines	Purines and purine derivatives	--	--	--	Full match	No results	Full match	Organoheterocyclic compounds	Imidazopyrimidines	Purines and purine derivatives	Hypoxanthines	0.437704	-1.19197	4.30573e-06	1	1.99299	down	8.52107e+07	6.6289e+07	7.41849e+07	6.66918e+07	1.01336e+08	7.13516e+07	2.05346e+08	1.36366e+08	2.06527e+08	1.65609e+08	1.7708e+08	1.71581e+08
Gastrodin	Gastrodin; 4-(Hydroxymethyl)phenyl-beta-D-glucopyranoside	C13 H18 O7	286.106	5.644	287.113	cpd:C16964	--	HMDB0252648	--	Organic oxygen compounds	Organooxygen compounds	Carbohydrates and carbohydrate conjugates	--	--	--	No results	No results	Full match	Organic oxygen compounds	Organooxygen compounds	Carbohydrates and carbohydrate conjugates	Phenolic glycosides	2.68737	1.42619	5.02557e-06	1	1.59324	up	1.13358e+07	1.06445e+07	1.87206e+07	1.38488e+07	1.45534e+07	1.2477e+07	6.94457e+06	5.04316e+06	4.21065e+06	4.50326e+06	4.48747e+06	5.16776e+06
Pyridoxamine	Pyridoxamine; PM	C8 H12 N2 O2	168.09	5.663	359.169	cpd:C00534	map00750 Vitamin B6 metabolism;map01100 Metabolic pathways	HMDB0001431	--	Organoheterocyclic compounds	Pyridines and derivatives	Pyridoxamines	--	--	--	No results	No results	Full match	Organoheterocyclic compounds	Pyridines and derivatives	Pyridoxamines	Pyridoxamine 5'-phosphates	0.535915	-0.899923	5.1201e-06	1	1.45989	down	1.27269e+07	1.12061e+07	9.1005e+06	1.09132e+07	1.11254e+07	1.30194e+07	1.92095e+07	2.1632e+07	2.30577e+07	2.32075e+07	1.94634e+07	2.04863e+07
L-2-Aminoadipic acid	L-2-Aminoadipate; L-alpha-Aminoadipate; L-alpha-Aminoadipic acid; L-2-Aminoadipic acid; L-2-Aminohexanedioate	C6 H11 N O4	161.069	1.425	162.076	cpd:C00956	map00300 Lysine biosynthesis;map00310 Lysine degradation;map01100 Metabolic pathways;map01110 Biosynthesis of secondary metabolites;map01210 2-Oxocarboxylic acid metabolism;map01230 Biosynthesis of amino acids	HMDB0302754	--	Organic acids and derivatives	Carboxylic acids and derivatives	Amino acids, peptides, and analogues	--	--	--	Full match	Full match	Full match	Organic acids and derivatives	Carboxylic acids and derivatives	Amino acids, peptides, and analogues	L-alpha-amino acids	2.40945	1.26871	5.55047e-06	1	1.77166	up	3.36217e+08	3.03563e+08	4.02757e+08	3.69269e+08	2.86886e+08	4.7132e+08	1.94319e+08	1.42259e+08	1.40977e+08	1.22754e+08	1.55636e+08	1.44681e+08
Myricitrin	Myricitrin; Myricetin 3-O-rhamnoside	C21 H20 O12	464.098	5.195	463.091	cpd:C10108	--	HMDB0034360	LMPK12112436	Phenylpropanoids and polyketides	Flavonoids	Flavonoid glycosides	Polyketides [PK]	Flavonoids [PK12]	Flavones and Flavonols [PK1211]	Invalid mass	No results	No match	Phenylpropanoids and polyketides	Flavonoids	Flavonoid glycosides	Flavonoid-3-O-glycosides	0.26382	-1.92237	5.86782e-06	1	1.7673	down	3.92269e+06	3.50677e+06	3.10353e+06	3.65369e+06	3.29852e+06	3.98644e+06	1.26904e+07	1.87271e+07	1.22939e+07	1.55021e+07	9.41717e+06	1.27566e+07
L-Alanyl-L-Lysine	--	C9 H19 N3 O3	217.143	1.287	218.15	--	--	HMDB0028692	--	Organic acids and derivatives	Carboxylic acids and derivatives	Amino acids, peptides, and analogues	--	--	--	No results	No results	Full match	Organic acids and derivatives	Carboxylic acids and derivatives	Amino acids, peptides, and analogues	Dipeptides	0.413769	-1.2731	6.00726e-06	1	1.87063	down	1.05259e+07	1.03317e+07	1.44832e+07	8.74564e+06	1.04678e+07	1.17656e+07	2.70794e+07	2.44925e+07	3.31651e+07	2.53153e+07	1.96743e+07	3.05557e+07
N-Acetyl-L-phenylalanine	N-Acetyl-L-phenylalanine	C11 H13 N O3	207.089	5.592	206.082	cpd:C03519	map00360 Phenylalanine metabolism	HMDB0000512	--	Organic acids and derivatives	Carboxylic acids and derivatives	Amino acids, peptides, and analogues	--	--	--	Full match	Full match	Full match	Organic acids and derivatives	Carboxylic acids and derivatives	Amino acids, peptides, and analogues	Phenylalanine and derivatives	2.1537	1.10682	6.89093e-06	1	2.01717	up	1.57766e+09	1.36661e+09	1.34397e+09	1.57125e+09	1.10132e+09	1.34613e+09	8.56267e+08	5.20851e+08	6.29267e+08	6.6294e+08	5.79028e+08	6.08709e+08
Methyl oleate	Oleic acid methyl ester; Methyl oleate	C19 H36 O2	296.271	11.174	295.263	cpd:C03425	--	--	LMFA07010965	--	--	--	Fatty Acyls [FA]	Fatty esters [FA07]	Short fatty esters [FA0710]	No results	No results	Full match	Lipids and lipid-like molecules	Fatty Acyls	Fatty acid esters	Fatty acid methyl esters	0.284724	-1.81237	7.41904e-06	1	2.22429	down	2.2423e+06	1.4422e+06	2.94291e+06	2.25687e+06	2.4016e+06	1.53679e+06	6.21254e+06	9.82575e+06	5.24129e+06	7.83958e+06	8.85773e+06	7.0586e+06
Indole-3-lactic acid	Indolelactate	C11 H11 N O3	205.075	5.585	206.082	cpd:C02043	map00380 Tryptophan metabolism	HMDB0000671	--	Organoheterocyclic compounds	Indoles and derivatives	Indolyl carboxylic acids and derivatives	--	--	--	Full match	No results	Full match	Organoheterocyclic compounds	Indoles and derivatives	Indolyl carboxylic acids and derivatives	Indolyl carboxylic acids and derivatives	2.43759	1.28545	7.49537e-06	1	1.97904	up	1.74183e+08	1.46907e+08	1.36559e+08	1.61511e+08	1.35756e+08	1.3328e+08	8.22205e+07	4.75267e+07	6.33992e+07	6.20261e+07	5.32319e+07	5.59704e+07
4-butyl-4-(hydroxymethyl)-1,2-diphenylpyrazolidine-3,5-dione	--	C20 H22 N2 O3	360.143	5.612	361.15	--	--	--	--	--	--	--	--	--	--	Invalid mass	No results	No match					2.28394	1.19152	8.21707e-06	1	1.51185	up	1.92962e+07	2.37811e+07	3.18333e+07	2.0489e+07	2.33489e+07	2.40823e+07	1.43778e+07	9.25691e+06	9.15347e+06	1.02426e+07	9.51485e+06	9.99135e+06
2-Hydroxydesipramine	--	C18 H22 N2 O	282.176	7.252	283.183	--	--	HMDB0060992	--	Organoheterocyclic compounds	Benzazepines	Dibenzazepines	--	--	--	Invalid mass	No results	No results	Organoheterocyclic compounds	Benzazepines	Dibenzazepines	Dibenzazepines	9.55879	3.25683	9.21514e-06	1	1.72122	up	6.1496e+06	8.03103e+06	4.15667e+06	9.09851e+06	6.61115e+06	6.54214e+06	1.69374e+06	509502	487992	524819	565567	464638
Ginkgolide C	Ginkgolide C; BN 52022	C20 H24 O11	440.131	5.432	439.123	cpd:C07603	--	HMDB0036860	LMPR0104540003	Lipids and lipid-like molecules	Prenol lipids	Terpene lactones	Prenol Lipids [PR]	Isoprenoids [PR01]	C20 isoprenoids (diterpenes) [PR0104]	No results	No results	Full match	Lipids and lipid-like molecules	Prenol lipids	Terpene lactones	Ginkgolides and bilobalides	3.065	1.61589	1.10884e-05	1	2.08645	up	1.21305e+06	878186	869712	598015	753405	855310	284474	344905	248503	272919	256594	278635
Phe-Phe	--	C18 H20 N2 O3	312.148	5.544	313.155	--	--	HMDB0013302	--	Organic acids and derivatives	Carboxylic acids and derivatives	Amino acids, peptides, and analogues	--	--	--	No results	No results	Full match	Organic acids and derivatives	Carboxylic acids and derivatives	Amino acids, peptides, and analogues	Dipeptides	1.52754	0.61121	1.29899e-05	1	1.87803	up	3.91185e+07	4.18197e+07	3.6569e+07	3.89187e+07	4.13858e+07	3.92905e+07	2.88761e+07	2.22312e+07	2.54032e+07	2.79222e+07	2.59776e+07	2.48081e+07
Gluconic acid	-	C6 H12 O7	196.058	1.336	195.05	cpd:C00257	map00030 Pentose phosphate pathway;map01100 Metabolic pathways;map01110 Biosynthesis of secondary metabolites;map01200 Carbon metabolism	HMDB0000625	--	Organic oxygen compounds	Organooxygen compounds	Carbohydrates and carbohydrate conjugates	--	--	--	Full match	Full match	Full match	Organic oxygen compounds	Organooxygen compounds	Carbohydrates and carbohydrate conjugates	Sugar acids and derivatives	0.44348	-1.17306	1.34018e-05	1	1.15836	down	1.04491e+09	1.03202e+09	1.10435e+09	8.04548e+08	1.1728e+09	8.03174e+08	2.13848e+09	2.55668e+09	2.71616e+09	2.41671e+09	1.63423e+09	1.98098e+09
L-Hydroxyproline	Hydroxyproline; L-Hydroxyproline; trans-4-Hydroxy-L-proline	C5 H9 N O3	131.058	1.289	130.051	cpd:C01157	map00330 Arginine and proline metabolism;map01100 Metabolic pathways	HMDB0000725	--	Organic acids and derivatives	Carboxylic acids and derivatives	Amino acids, peptides, and analogues	--	--	--	No results	No results	Full match	Organic acids and derivatives	Carboxylic acids and derivatives	Amino acids, peptides, and analogues	Proline and derivatives	0.503483	-0.989984	1.34403e-05	1	1.27259	down	1.44777e+07	1.1376e+07	1.73818e+07	1.23586e+07	1.46834e+07	1.25883e+07	2.09743e+07	3.01876e+07	3.0218e+07	3.10801e+07	2.57891e+07	2.6336e+07
trans-Cinnamic acid	trans-Cinnamate; trans-Cinnamic acid; (E)-Cinnamate; (2E)-3-Phenylprop-2-enoate	C9 H8 O2	148.052	5.594	147.045	cpd:C00423	map00130 Ubiquinone and other terpenoid-quinone biosynthesis;map00360 Phenylalanine metabolism;map00940 Phenylpropanoid biosynthesis;map01100 Metabolic pathways;map01110 Biosynthesis of secondary metabolites	HMDB0000930	--	Phenylpropanoids and polyketides	Cinnamic acids and derivatives	Cinnamic acids	--	--	--	No results	No results	Full match	Phenylpropanoids and polyketides	Cinnamic acids and derivatives	Cinnamic acids	Cinnamic acids	2.1097	1.07704	1.49576e-05	1	2.0351	up	3.37331e+07	3.32466e+07	2.92697e+07	3.41212e+07	2.44384e+07	3.0032e+07	1.97312e+07	1.25612e+07	1.49342e+07	1.52362e+07	1.21861e+07	1.29659e+07
N'-Formylkynurenine	--	C11 H12 N2 O4	236.081	6.183	235.074	--	--	HMDB0001200	--	Organic oxygen compounds	Organooxygen compounds	Carbonyl compounds	--	--	--	No results	No results	Full match	Organic oxygen compounds	Organooxygen compounds	Carbonyl compounds	Alkyl-phenylketones	6.05717	2.59864	1.56742e-05	1	1.88497	up	2.38699e+07	2.96743e+07	2.55996e+07	2.61679e+07	2.70153e+07	2.82789e+07	7.20253e+06	3.5235e+06	3.09559e+06	4.50074e+06	3.28834e+06	4.9043e+06
Lactobionic acid	--	C12 H22 O12	358.11	1.395	357.103	--	--	HMDB0253945	--	Lipids and lipid-like molecules	Fatty Acyls	Fatty acyl glycosides	--	--	--	No results	No results	Full match	Lipids and lipid-like molecules	Fatty Acyls	Fatty acyl glycosides	Fatty acyl glycosides of mono- and disaccharides	0.341863	-1.54851	1.67649e-05	1	1.27892	down	2.81441e+07	2.5421e+07	2.60866e+07	1.73762e+07	2.33298e+07	1.80609e+07	4.10923e+07	6.71194e+07	6.54013e+07	7.74669e+07	6.62649e+07	8.75502e+07
Biotin	Biotin; D-Biotin; Vitamin H; Coenzyme R	C10 H16 N2 O3 S	244.086	5.557	245.093	cpd:C00120	map00780 Biotin metabolism;map01100 Metabolic pathways;map02010 ABC transporters	HMDB0000030	--	Organoheterocyclic compounds	Biotin and derivatives	-	--	--	--	Invalid mass	No results	No results	Organoheterocyclic compounds	Biotin and derivatives	Not available	Biotin and derivatives	1.79789	0.846303	1.71854e-05	1	1.6202	up	1.83994e+09	2.041e+09	1.89668e+09	1.67028e+09	2.10169e+09	1.92946e+09	1.22254e+09	1.15298e+09	1.04069e+09	1.09744e+09	8.18025e+08	1.05307e+09
Casticin	--	C19 H18 O8	374.101	5.052	375.108	--	--	HMDB0030660	LMPK12113010	Phenylpropanoids and polyketides	Flavonoids	O-methylated flavonoids	Polyketides [PK]	Flavonoids [PK12]	Flavones and Flavonols [PK1211]	No results	No results	Full match	Phenylpropanoids and polyketides	Flavonoids	O-methylated flavonoids	7-O-methylated flavonoids	2.47872	1.30959	1.80975e-05	1	1.94199	up	3.84851e+06	2.60214e+06	3.37764e+06	2.56755e+06	3.58372e+06	3.12864e+06	1.57233e+06	928380	1.52502e+06	1.46401e+06	1.20539e+06	1.01377e+06
ethyl 4-(2,4-dichlorophenoxy)-3-nitrobenzoate	--	C15 H11 Cl2 N O5	372.022	1.274	373.03	--	--	--	--	--	--	--	--	--	--	Invalid mass	No results	No results					0.0443276	-4.49565	2.1217e-05	1	1.99951	down	931270	899824	1.03972e+06	902471	857775	1.16805e+06	6.93334e+06	1.912e+07	2.80105e+07	2.69892e+07	2.19303e+07	2.78406e+07
Isofraxidin	Isofraxidin; 7-Hydroxy-6,8-dimethoxy-2H-1-benzopyran-2-one	C11 H10 O5	222.052	5.448	221.045	cpd:C17480	--	HMDB0253642	--	Phenylpropanoids and polyketides	Coumarins and derivatives	Hydroxycoumarins	--	--	--	No results	No results	Full match	Phenylpropanoids and polyketides	Coumarins and derivatives	Hydroxycoumarins	7-hydroxycoumarins	6.06122	2.59961	2.15961e-05	1	1.72961	up	4.65036e+06	4.43035e+06	6.1547e+06	6.93849e+06	5.48933e+06	6.79656e+06	1.64674e+06	1.13448e+06	662175	509386	768816	963690
2-cyano-2-(2,3-dihydro-1H-inden-1-yliden)acetamide	--	C12 H10 N2 O	198.08	5.657	199.087	--	--	--	--	--	--	--	--	--	--	Full match	No results	No results					1.58888	0.66801	2.22901e-05	1	2.11799	up	987551	936801	947683	727376	894805	989558	565870	602929	581777	529937	517023	653811
cis-Aconitic acid	cis-Aconitate; cis-Aconitic acid	C6 H6 O6	174.016	2.237	173.009	cpd:C00417	map00020 Citrate cycle (TCA cycle);map00630 Glyoxylate and dicarboxylate metabolism;map00660 C5-Branched dibasic acid metabolism;map01100 Metabolic pathways;map01110 Biosynthesis of secondary metabolites;map01210 2-Oxocarboxylic acid metabolism	HMDB0000072	--	Organic acids and derivatives	Carboxylic acids and derivatives	Tricarboxylic acids and derivatives	--	--	--	Full match	Full match	Full match	Organic acids and derivatives	Carboxylic acids and derivatives	Tricarboxylic acids and derivatives	Tricarboxylic acids and derivatives	0.63977	-0.644374	2.36413e-05	1	1.84417	down	1.03703e+09	1.13639e+09	1.04911e+09	1.02545e+09	9.73074e+08	8.49641e+08	1.35379e+09	1.39374e+09	1.63084e+09	1.77547e+09	1.6683e+09	1.66672e+09
Indole-3-Carboxaldehyde	Indole-3-carboxaldehyde; Indole-3-carbaldehyde	C9 H7 N O	145.053	5.572	146.061	cpd:C08493	--	HMDB0029737	--	Organoheterocyclic compounds	Indoles and derivatives	Indoles	--	--	--	No results	No results	Full match	Organoheterocyclic compounds	Indoles and derivatives	Indoles	Indoles	1.8594	0.894841	2.65336e-05	1	1.77005	up	9.36571e+07	9.44887e+07	9.48308e+07	9.14616e+07	9.6373e+07	9.5005e+07	5.91503e+07	5.21846e+07	4.80896e+07	5.02415e+07	4.22775e+07	5.23561e+07
2-Ketoadipic acid	2-Oxoadipate; 2-Oxoadipic acid	C6 H8 O5	160.037	2.4	159.029	cpd:C00322	map00300 Lysine biosynthesis;map00310 Lysine degradation;map00380 Tryptophan metabolism;map01100 Metabolic pathways;map01210 2-Oxocarboxylic acid metabolism;map01230 Biosynthesis of amino acids	HMDB0000225	--	Organic acids and derivatives	Keto acids and derivatives	Medium-chain keto acids and derivatives	--	--	--	No results	Full match	Full match	Organic acids and derivatives	Keto acids and derivatives	Medium-chain keto acids and derivatives	Medium-chain keto acids and derivatives	2.55313	1.35227	2.67227e-05	1	2.08969	up	3.12851e+08	2.75124e+08	4.42189e+08	2.99085e+08	2.63032e+08	3.5745e+08	1.83072e+08	1.00567e+08	9.51404e+07	1.16692e+08	1.24246e+08	1.43947e+08
Isoeugenyl acetate	--	C12 H14 O3	184.111	8.046	207.1	--	--	HMDB0032348	--	Benzenoids	Phenol esters	-	--	--	--	Invalid mass	No results	No results					0.200183	-2.32061	2.70632e-05	1	2.02747	down	1.90203e+06	1.68922e+06	1.60211e+06	1.60534e+06	1.82052e+06	1.73749e+06	1.13719e+07	9.09083e+06	6.12454e+06	6.91058e+06	6.30727e+06	1.19311e+07
Perillartine	--	C10 H15 N O	330.228	4.829	166.121	--	--	HMDB0035652	--	Lipids and lipid-like molecules	Prenol lipids	Monoterpenoids	--	--	--	Invalid mass	Invalid mass	No results	Lipids and lipid-like molecules	Prenol lipids	Monoterpenoids	Menthane monoterpenoids	1.68085	0.74919	2.82112e-05	1	1.18833	up	6.48621e+06	8.30171e+06	6.72459e+06	8.01791e+06	6.77735e+06	7.98642e+06	5.45134e+06	4.57109e+06	4.33728e+06	4.11509e+06	3.6367e+06	4.24076e+06
2-(acetylamino)-3-(1H-indol-3-yl)propanoic acid	--	C13 H14 N2 O3	246.1	6.873	245.092	--	--	--	--	--	--	--	--	--	--	Full match	Full match	Full match					1.51581	0.600089	2.96157e-05	1	1.66248	up	5.5905e+07	6.19562e+07	6.17289e+07	5.30308e+07	6.57246e+07	6.09215e+07	4.12131e+07	4.53486e+07	3.93981e+07	4.02995e+07	3.26317e+07	3.8122e+07
Ribulose-5-phosphate	D-Ribulose 5-phosphate	C5 H11 O8 P	230.02	1.238	231.027	cpd:C00199	map00030 Pentose phosphate pathway;map00040 Pentose and glucuronate interconversions;map00710 Carbon fixation in photosynthetic organisms;map00740 Riboflavin metabolism;map00750 Vitamin B6 metabolism;map01100 Metabolic pathways;map01110 Biosynthesis of secondary metabolites;map01200 Carbon metabolism;map01230 Biosynthesis of amino acids	--	--	--	--	--	--	--	--	No results	No results	Full match	Organic oxygen compounds	Organooxygen compounds	Carbohydrates and carbohydrate conjugates	Pentose phosphates	0.366289	-1.44895	2.97688e-05	1	1.49153	down	1.19967e+07	1.03865e+07	1.05809e+07	8.40481e+06	9.74865e+06	9.6199e+06	1.86858e+07	2.30475e+07	3.30333e+07	3.36133e+07	2.53531e+07	3.20855e+07
5-Methyl-7-methoxyisoflavone	--	C17 H14 O3	266.094	2.208	249.091	--	--	--	--	--	--	--	--	--	--	No results	No results	Full match	Phenylpropanoids and polyketides	Isoflavonoids	O-methylated isoflavonoids	7-O-methylisoflavones	3.40702	1.76851	3.09864e-05	1	1.67804	up	3.70774e+06	4.56748e+06	4.33858e+06	4.76722e+06	4.38756e+06	5.16694e+06	2.2358e+06	1.16614e+06	1.15631e+06	1.1576e+06	1.02443e+06	1.1656e+06
Fumaric acid	Fumarate; Fumaric acid; trans-Butenedioic acid	C4 H4 O4	116.011	2.438	115.004	cpd:C00122	map00020 Citrate cycle (TCA cycle);map00190 Oxidative phosphorylation;map00220 Arginine biosynthesis;map00250 Alanine, aspartate and glutamate metabolism;map00350 Tyrosine metabolism;map00360 Phenylalanine metabolism;map00620 Pyruvate metabolism;map00650 Butanoate metabolism;map00760 Nicotinate and nicotinamide metabolism;map01100 Metabolic pathways	HMDB0000134	--	Organic acids and derivatives	Carboxylic acids and derivatives	Dicarboxylic acids and derivatives	--	--	--	Full match	Full match	Full match	Organic acids and derivatives	Carboxylic acids and derivatives	Dicarboxylic acids and derivatives	Dicarboxylic acids and derivatives	0.437061	-1.19409	3.30802e-05	1	1.91089	down	2.69734e+08	2.87126e+08	4.34502e+08	2.69817e+08	2.54532e+08	2.36707e+08	5.94326e+08	7.88331e+08	6.49724e+08	6.14451e+08	7.62151e+08	6.0057e+08
Benzamide	Benzamide	C7 H7 N O	121.053	5.402	120.045	cpd:C09815	--	HMDB0004461	--	Benzenoids	Benzene and substituted derivatives	Benzoic acids and derivatives	--	--	--	No results	No results	Full match	Benzenoids	Benzene and substituted derivatives	Benzoic acids and derivatives	Benzamides	1.71074	0.774624	3.41878e-05	1	1.26484	up	1.90641e+06	1.9007e+06	1.84993e+06	1.82472e+06	1.88685e+06	2.26464e+06	1.33489e+06	1.02044e+06	1.16991e+06	1.17603e+06	900091	1.19874e+06
N6,N6,N6-Trimethyl-L-lysine	N6,N6,N6-Trimethyl-L-lysine	C9 H20 N2 O2	188.153	1.255	189.16	cpd:C03793	map00310 Lysine degradation	HMDB0001325	--	Organic acids and derivatives	Carboxylic acids and derivatives	Amino acids, peptides, and analogues	--	--	--	Full match	Full match	Full match	Organic acids and derivatives	Carboxylic acids and derivatives	Amino acids, peptides, and analogues	L-alpha-amino acids	0.644563	-0.633607	3.58333e-05	1	1.03655	down	2.98771e+08	2.7901e+08	3.43212e+08	2.90901e+08	2.79128e+08	2.71137e+08	4.27939e+08	4.07322e+08	5.09467e+08	5.37624e+08	4.38695e+08	4.12835e+08
2-(acetylamino)-3-[4-(acetylamino)phenyl]acrylic acid	--	C13 H14 N2 O4	262.095	5.37	261.087	--	--	--	--	--	--	--	--	--	--	Full match	No results	No results					1.64323	0.716533	4.20292e-05	1	1.65911	up	3.63778e+08	4.12834e+08	3.50994e+08	3.64925e+08	4.41716e+08	3.97493e+08	2.45606e+08	2.23439e+08	2.32284e+08	2.69613e+08	1.85684e+08	2.62374e+08
N-(3-Indolylacetyl)-L-Alanine	--	C13 H14 N2 O3	246.101	5.557	229.098	--	--	--	--	--	--	--	--	--	--	No results	No results	Full match					1.79673	0.845374	4.58858e-05	1	1.58088	up	7.01362e+07	7.67977e+07	7.55433e+07	6.40579e+07	7.76562e+07	7.40854e+07	4.63103e+07	4.39724e+07	3.90056e+07	4.31925e+07	3.03393e+07	4.111e+07
N-Acetyl-DL-tryptophan	--	C13 H14 N2 O3	246.1	5.847	245.093	--	--	--	--	--	--	--	--	--	--	Full match	Full match	Full match	Organic acids and derivatives	Carboxylic acids and derivatives	Amino acids, peptides, and analogues	N-acyl-alpha amino acids	1.63543	0.709672	4.73296e-05	1	1.68298	up	1.56715e+08	1.70461e+08	1.66226e+08	1.32485e+08	1.63922e+08	1.60551e+08	1.10447e+08	1.06013e+08	9.41506e+07	1.0214e+08	7.5494e+07	9.28611e+07
11(E)-Eicosenoic Acid	--	C20 H38 O2	310.286	11.597	309.279	--	--	--	--	--	--	--	--	--	--	Full match	No results	No results	Lipids and lipid-like molecules	Fatty Acyls	Fatty acids and conjugates	Long-chain fatty acids	0.149576	-2.74105	5.2259e-05	1	2.13093	down	1.05622e+07	5.86951e+06	1.13731e+07	3.78365e+06	1.03422e+07	3.39627e+06	3.045e+07	8.06756e+07	3.34102e+07	5.57813e+07	6.29177e+07	3.98011e+07
N7-Methylguanosine	N7-Methylguanosine	C11 H17 N5 O5	299.122	1.332	300.129	cpd:C20674	--	--	--	--	--	--	--	--	--	No results	No results	Full match	Nucleosides, nucleotides, and analogues	Purine nucleosides	Not available	Purine nucleosides	0.654909	-0.610633	5.29745e-05	1	1.09954	down	2.27793e+07	1.97806e+07	2.55065e+07	1.93568e+07	2.51404e+07	2.37439e+07	3.24441e+07	3.83496e+07	3.34611e+07	3.2699e+07	3.80626e+07	3.31157e+07
Flavokawain B	--	C17 H16 O4	284.106	5.655	285.113	--	--	HMDB0033691	--	Phenylpropanoids and polyketides	Linear 1,3-diarylpropanoids	Chalcones and dihydrochalcones	--	--	--	No results	No results	Full match	Phenylpropanoids and polyketides	Linear 1,3-diarylpropanoids	Chalcones and dihydrochalcones	2'-Hydroxychalcones	2.45963	1.29844	5.35821e-05	1	1.49654	up	8.17959e+06	1.02883e+07	1.68936e+07	1.32666e+07	1.33082e+07	1.21592e+07	7.02028e+06	4.03233e+06	4.38074e+06	4.87845e+06	4.64477e+06	5.16808e+06
LPS 18:3	--	C24 H42 N O9 P	519.259	8.491	518.251	--	--	--	LMGP03050029	--	--	--	Glycerophospholipids [GP]	Glycerophosphoserines [GP03]	Monoacylglycerophosphoserines [GP0305]	No results	Full match	No results	Lipids and lipid-like molecules	Glycerophospholipids	Glycerophosphoserines	Phosphatidylserines	2.45576	1.29617	5.89753e-05	1	1.78704	up	9.50722e+07	1.44868e+08	7.99892e+07	1.23106e+08	1.30939e+08	8.47849e+07	4.7425e+07	3.32782e+07	4.21701e+07	4.69914e+07	4.74447e+07	5.09415e+07
L-(+)-Citrulline	L-Citrulline; 2-Amino-5-ureidovaleric acid; Citrulline	C6 H13 N3 O3	175.096	1.338	176.103	cpd:C00327	map00220 Arginine biosynthesis;map01100 Metabolic pathways;map01110 Biosynthesis of secondary metabolites;map01230 Biosynthesis of amino acids	--	--	--	--	--	--	--	--	Full match	Full match	Full match	Organic acids and derivatives	Carboxylic acids and derivatives	Amino acids, peptides, and analogues	Alpha amino acids	0.446685	-1.16267	6.16809e-05	1	2.04783	down	1.18868e+08	1.44001e+08	1.59884e+08	2.07351e+08	1.89602e+08	1.54136e+08	3.25984e+08	3.63679e+08	3.67437e+08	3.64747e+08	3.54238e+08	4.04068e+08
11(Z),14(Z)-Eicosadienoic Acid	-	C20 H36 O2	308.271	11.003	307.263	cpd:C16525	map01040 Biosynthesis of unsaturated fatty acids	--	--	--	--	--	--	--	--	Full match	No results	No results	Lipids and lipid-like molecules	Fatty Acyls	Fatty acids and conjugates	Long-chain fatty acids	0.286646	-1.80266	6.25791e-05	1	2.13893	down	8.26702e+06	5.0753e+06	1.07502e+07	5.42595e+06	7.21613e+06	4.08338e+06	1.84895e+07	3.47336e+07	1.59184e+07	2.64267e+07	2.76745e+07	1.9156e+07
AICA ribonucleotide	1-(5'-Phosphoribosyl)-5-amino-4-imidazolecarboxamide; 5'-Phosphoribosyl-5-amino-4-imidazolecarboxamide; 5'-Phospho-ribosyl-5-amino-4-imidazole carboxamide; AICAR; 5-Aminoimidazole-4-carboxamide ribotide; 5-Phosphoribosyl-4-carbamoyl-5-aminoimidazole; 5-Amino-1-(5-phospho-D-ribosyl)imidazole-4-carboxamide	C9 H15 N4 O8 P	338.061	1.337	337.054	cpd:C04677	map00230 Purine metabolism;map00340 Histidine metabolism;map01100 Metabolic pathways;map01110 Biosynthesis of secondary metabolites	HMDB0248904	--	Nucleosides, nucleotides, and analogues	Imidazole ribonucleosides and ribonucleotides	1-ribosyl-imidazolecarboxamides	--	--	--	Invalid mass	No results	No results	Nucleosides, nucleotides, and analogues	Imidazole ribonucleosides and ribonucleotides	1-ribosyl-imidazolecarboxamides	1-ribosyl-imidazolecarboxamides	0.177629	-2.49306	6.30312e-05	1	1.55367	down	3.79966e+06	3.00864e+06	7.45969e+06	1.69094e+06	3.98354e+06	2.31698e+06	9.12442e+06	2.17841e+07	2.37586e+07	2.39649e+07	2.16307e+07	2.50519e+07
LPS 18:2	--	C24 H44 N O9 P	521.274	9.287	520.267	--	--	--	LMGP03050011	--	--	--	Glycerophospholipids [GP]	Glycerophosphoserines [GP03]	Monoacylglycerophosphoserines [GP0305]	No results	Full match	No results	Lipids and lipid-like molecules	Glycerophospholipids	Glycerophosphoserines	Phosphatidylserines	1.59418	0.672812	6.39076e-05	1	1.96201	up	1.90996e+07	2.07512e+07	1.75068e+07	1.90676e+07	1.98282e+07	1.77033e+07	1.18533e+07	9.33988e+06	1.19243e+07	1.22969e+07	1.23033e+07	1.37655e+07
trans-Aconitic acid	trans-Aconitate; trans-Aconitic acid	C6 H6 O6	174.017	2.099	175.024	cpd:C02341	map00660 C5-Branched dibasic acid metabolism	HMDB0000958	--	Organic acids and derivatives	Carboxylic acids and derivatives	Tricarboxylic acids and derivatives	--	--	--	Full match	No results	Full match	Organic acids and derivatives	Carboxylic acids and derivatives	Tricarboxylic acids and derivatives	Tricarboxylic acids and derivatives	0.620366	-0.688809	6.74478e-05	1	2.07695	down	1.04386e+08	1.00396e+08	9.2428e+07	1.02036e+08	1.10589e+08	9.97796e+07	1.82158e+08	1.29263e+08	1.77916e+08	1.56367e+08	1.62987e+08	1.73979e+08
Isorhychophylline	--	C22 H28 N2 O4	384.205	7.542	385.212	--	--	--	--	--	--	--	--	--	--	No results	No results	Full match	Organoheterocyclic compounds	Indolizidines	Not available	Indolizidines	7.76214	2.95645	6.96385e-05	1	1.96856	up	3.45543e+06	6.7125e+06	8.33094e+06	5.67426e+06	8.45314e+06	4.45519e+06	2.23551e+06	423977	490453	637861	466912	522507
O-Phosphorylethanolamine	Ethanolamine phosphate; O-Phosphorylethanolamine; Phosphoethanolamine; O-Phosphoethanolamine	C2 H8 N O4 P	141.019	1.286	140.011	cpd:C00346	map00564 Glycerophospholipid metabolism;map00600 Sphingolipid metabolism;map01100 Metabolic pathways	HMDB0000224	--	Organic acids and derivatives	Organic phosphoric acids and derivatives	Phosphate esters	--	--	--	No results	No results	Full match	Organic acids and derivatives	Organic phosphoric acids and derivatives	Phosphate esters	Phosphoethanolamines	0.285582	-1.80802	7.25435e-05	1	1.54186	down	3.45788e+06	2.36241e+06	2.35732e+06	1.13992e+06	2.63931e+06	2.29569e+06	5.80105e+06	1.03943e+07	1.01099e+07	8.7179e+06	7.157e+06	7.72677e+06
Erucic acid	Erucic acid; (13Z)-Docosenoic acid; cis-13-Docosenoic acid	C22 H42 O2	338.319	10.623	339.327	cpd:C08316	map01040 Biosynthesis of unsaturated fatty acids	HMDB0002068	--	Lipids and lipid-like molecules	Fatty Acyls	Fatty acids and conjugates	--	--	--	No results	No results	Full match	Lipids and lipid-like molecules	Fatty Acyls	Fatty acids and conjugates	Very long-chain fatty acids	0.37833	-1.40228	7.37079e-05	1	1.15786	down	1.61813e+07	1.16058e+07	2.36382e+07	1.15804e+07	1.21331e+07	1.17668e+07	2.92483e+07	4.00591e+07	3.24175e+07	4.65394e+07	4.5518e+07	3.59262e+07
2-[({4-[3,5-di(tert-butyl)-1H-pyrazol-1-yl]phenyl}imino)methyl]phenol	--	C24 H29 N3 O	375.226	5.424	376.233	--	--	--	--	--	--	--	--	--	--	Invalid mass	No results	No results					0.507499	-0.978522	7.98493e-05	1	1.07293	down	1.90935e+07	1.73597e+07	1.32024e+07	1.6043e+07	1.36987e+07	1.58889e+07	2.85106e+07	2.96094e+07	2.33354e+07	2.9354e+07	4.13647e+07	3.55821e+07
Prostaglandin A1	(13E)-(15S)-15-Hydroxy-9-oxoprosta-10,13-dienoate; Prostaglandin A1; PGA1	C20 H32 O4	372.203	8.374	371.196	cpd:C04685	--	HMDB0002656	LMFA03010005	Lipids and lipid-like molecules	Fatty Acyls	Eicosanoids	Fatty Acyls [FA]	Eicosanoids [FA03]	Prostaglandins [FA0301]	Invalid mass	No results	No results	Lipids and lipid-like molecules	Fatty Acyls	Eicosanoids	Prostaglandins and related compounds	0.380992	-1.39217	8.26606e-05	1	2.01735	down	3.18517e+06	1.73552e+06	3.44357e+06	2.53202e+06	3.97535e+06	2.73099e+06	9.72157e+06	9.24122e+06	6.25085e+06	7.34906e+06	5.81164e+06	7.82769e+06
LPS 18:1	--	C24 H46 N O9 P	523.29	9.673	522.283	--	--	--	LMGP03050001	--	--	--	Glycerophospholipids [GP]	Glycerophosphoserines [GP03]	Monoacylglycerophosphoserines [GP0305]	No results	Full match	No results	Lipids and lipid-like molecules	Glycerophospholipids	Glycerophosphoserines	Phosphatidylserines	2.30791	1.20659	8.29934e-05	1	1.7599	up	7.6017e+06	8.54046e+06	5.07622e+06	1.01343e+07	7.30922e+06	8.8307e+06	3.64347e+06	2.35465e+06	3.57466e+06	3.15754e+06	3.33478e+06	4.51311e+06
beta-Nicotyrine	Nicotyrine; beta-Nicotyrine	C10 H10 N2	158.084	5.372	157.077	cpd:C10161	--	HMDB0255591	--	Organoheterocyclic compounds	Pyridines and derivatives	-	--	--	--	No results	No results	Full match	Organoheterocyclic compounds	Pyridines and derivatives	Not available	Pyridines and derivatives	1.59156	0.670441	8.33969e-05	1	1.3405	up	5.67075e+06	6.88754e+06	4.82466e+06	5.97945e+06	6.36455e+06	5.73459e+06	3.87233e+06	3.70963e+06	3.44572e+06	3.91204e+06	2.9654e+06	4.37589e+06
Diaminopimelic acid	--	C7 H14 N2 O4	190.096	1.391	191.103	--	--	HMDB0001370	--	Organic acids and derivatives	Carboxylic acids and derivatives	Amino acids, peptides, and analogues	--	--	--	Full match	Full match	Full match	Organic acids and derivatives	Carboxylic acids and derivatives	Amino acids, peptides, and analogues	Alpha amino acids	0.433704	-1.20522	8.97489e-05	1	1.55417	down	3.57135e+08	5.12164e+08	3.1841e+08	5.99503e+08	3.71526e+08	4.23943e+08	8.10339e+08	7.33877e+08	1.09441e+09	9.48651e+08	1.37123e+09	9.96421e+08
Phosphocholine	Choline phosphate; Phosphorylcholine; Phosphocholine; O-Phosphocholine	C5 H14 N O4 P	183.066	1.298	184.074	cpd:C00588	map00564 Glycerophospholipid metabolism;map01100 Metabolic pathways	HMDB0001565	--	Organic nitrogen compounds	Organonitrogen compounds	Quaternary ammonium salts	--	--	--	No results	Full match	No results	Organic nitrogen compounds	Organonitrogen compounds	Quaternary ammonium salts	Phosphocholines	0.526647	-0.925091	9.73697e-05	1	1.09691	down	6.04486e+08	5.23101e+08	7.11782e+08	4.11576e+08	6.66925e+08	5.66632e+08	8.65369e+08	1.22706e+09	1.24162e+09	1.08692e+09	9.81747e+08	1.21367e+09
L-Argininosuccinate	N-(L-Arginino)succinate; 2-(Nomega-L-Arginino)succinate; L-Argininosuccinate; L-Argininosuccinic acid; L-Arginosuccinic acid	C10 H18 N4 O6	290.123	1.315	291.13	cpd:C03406	map00220 Arginine biosynthesis;map00250 Alanine, aspartate and glutamate metabolism;map01100 Metabolic pathways;map01110 Biosynthesis of secondary metabolites;map01230 Biosynthesis of amino acids	HMDB0000052	--	Organic acids and derivatives	Carboxylic acids and derivatives	Amino acids, peptides, and analogues	--	--	--	No results	No results	Full match	Organic acids and derivatives	Carboxylic acids and derivatives	Amino acids, peptides, and analogues	Aspartic acid and derivatives	0.378173	-1.40288	0.000100686	1	2.05935	down	2.46516e+06	2.88264e+06	2.93927e+06	1.81291e+06	2.8048e+06	4.51824e+06	7.98322e+06	9.02696e+06	6.9508e+06	5.75743e+06	8.68481e+06	7.66829e+06
Nor-9-carboxy-δ9-THC	--	C21 H28 O4	344.196	7.274	345.203	--	--	--	--	--	--	--	--	--	--	Invalid mass	No results	No results	Organoheterocyclic compounds	Benzopyrans	1-benzopyrans	2,2-dimethyl-1-benzopyrans	1.66316	0.733929	0.000105268	1	1.39527	up	1.20922e+07	1.46219e+07	1.7425e+07	1.6378e+07	1.25659e+07	1.62521e+07	7.80493e+06	8.65753e+06	7.70767e+06	1.02022e+07	1.04774e+07	8.86416e+06
Heptadecanoic Acid	--	C17 H34 O2	292.241	10.46	293.248	--	--	HMDB0002259	LMFA01010017	Lipids and lipid-like molecules	Fatty Acyls	Fatty acids and conjugates	Fatty Acyls [FA]	Fatty Acids and Conjugates [FA01]	Straight chain fatty acids [FA0101]	Invalid mass	No results	No match	Lipids and lipid-like molecules	Fatty Acyls	Fatty acids and conjugates	Long-chain fatty acids	0.0964959	-3.37339	0.000105819	1	2.07603	down	5.65059e+06	3.52992e+06	2.21792e+07	4.23407e+06	4.71697e+06	3.10913e+06	2.9807e+07	1.19474e+08	2.92621e+07	8.14189e+07	1.28952e+08	6.10514e+07
Indole-3-acrylic acid	--	C11 H9 N O2	187.064	5.558	188.071	--	--	HMDB0000734	--	Organoheterocyclic compounds	Indoles and derivatives	Indoles	--	--	--	Full match	No results	Full match	Organoheterocyclic compounds	Indoles and derivatives	Indoles	Indoles	1.72308	0.784992	0.000107692	1	1.55633	up	4.48995e+08	4.96559e+08	4.65957e+08	4.25942e+08	5.21886e+08	4.8154e+08	3.25792e+08	2.97063e+08	2.65908e+08	2.86197e+08	2.04556e+08	2.69204e+08
2-Hydroxy-4-methylthiobutanoic acid	--	C5 H10 O3 S	150.035	5.479	149.027	--	--	HMDB0037115	--	Lipids and lipid-like molecules	Fatty Acyls	Fatty acids and conjugates	--	--	--	Full match	No results	No results	Lipids and lipid-like molecules	Fatty Acyls	Fatty acids and conjugates	Thia fatty acids	1.81549	0.860361	0.000113387	1	1.3672	up	2.19823e+08	2.70902e+08	2.78255e+08	2.21876e+08	2.07501e+08	2.24032e+08	1.59404e+08	1.09258e+08	1.22623e+08	1.32963e+08	1.0159e+08	1.57636e+08
D-Phenylalanine	D-Phenylalanine; D-alpha-Amino-beta-phenylpropionic acid	C9 H11 N O2	165.079	1.364	164.071	cpd:C02265	map00360 Phenylalanine metabolism	HMDB0250791	--	Organic acids and derivatives	Carboxylic acids and derivatives	Amino acids, peptides, and analogues	--	--	--	No results	No results	Full match	Organic acids and derivatives	Carboxylic acids and derivatives	Amino acids, peptides, and analogues	Phenylalanine and derivatives	0.547	-0.870388	0.000132114	1	1.9466	down	3.50237e+07	2.98794e+07	3.23661e+07	2.16116e+07	3.6397e+07	2.7647e+07	5.59789e+07	4.77856e+07	5.90184e+07	5.23594e+07	5.30518e+07	6.6221e+07
trans-beta-Ionone	beta-Ionone; trans-beta-Ionone	C13 H20 O	192.151	6.332	237.149	cpd:C12287	--	HMDB0036565	--	Lipids and lipid-like molecules	Prenol lipids	Sesquiterpenoids	--	--	--	No results	No results	Full match	Lipids and lipid-like molecules	Prenol lipids	Sesquiterpenoids	Sesquiterpenoids	1.93604	0.953109	0.000143574	1	1.27885	up	3.01073e+07	3.68558e+07	2.42727e+07	3.3379e+07	4.36488e+07	3.83816e+07	2.0655e+07	1.67943e+07	1.66023e+07	2.07317e+07	1.8513e+07	1.34398e+07
Artemether	--	C16 H26 O5	298.177	6.33	297.17	--	--	HMDB0015643	--	Lipids and lipid-like molecules	Prenol lipids	Sesquiterpenoids	--	--	--	No results	No results	Full match	Lipids and lipid-like molecules	Prenol lipids	Sesquiterpenoids	Artemisinins	2.01863	1.01338	0.000150467	1	1.26433	up	3.34545e+08	4.20759e+08	2.75542e+08	3.71736e+08	5.07232e+08	4.50745e+08	2.15644e+08	1.99782e+08	1.79039e+08	2.28529e+08	1.89685e+08	1.56707e+08
Tyr-Tyr	--	C18 H20 N2 O5	344.138	5.063	345.145	--	--	HMDB0029117	--	Organic acids and derivatives	Carboxylic acids and derivatives	Amino acids, peptides, and analogues	--	--	--	No results	Full match	No results	Organic acids and derivatives	Carboxylic acids and derivatives	Amino acids, peptides, and analogues	Peptides	1.61766	0.693911	0.000157225	1	1.76654	up	1.3506e+07	1.61713e+07	1.47629e+07	1.70205e+07	1.47834e+07	1.53624e+07	1.25533e+07	8.26731e+06	8.86656e+06	8.619e+06	8.72165e+06	9.60107e+06
Stigmasterol	Stigmasterol	C29 H48 O	412.371	11.284	413.378	cpd:C05442	map00100 Steroid biosynthesis;map01110 Biosynthesis of secondary metabolites	HMDB0000937	LMST01040123	Lipids and lipid-like molecules	Steroids and steroid derivatives	Stigmastanes and derivatives	Sterol Lipids [ST]	Sterols [ST01]	Stigmasterols and C24-ethyl derivatives [ST0104]	No results	No results	Full match	Lipids and lipid-like molecules	Steroids and steroid derivatives	Stigmastanes and derivatives	Stigmastanes and derivatives	0.390964	-1.35489	0.000162973	1	1.20786	down	3.78513e+06	2.78768e+06	3.1226e+06	2.17116e+06	2.57644e+06	1.55169e+06	5.17742e+06	6.04267e+06	5.75537e+06	7.94706e+06	9.46016e+06	6.52819e+06
Phytanic acid	Phytanate; Phytanic acid; 3,7,11,15-Tetramethylhexadecanoic acid	C20 H40 O2	312.302	11.625	311.295	cpd:C01607	--	HMDB0000801	LMPR0104010004	Lipids and lipid-like molecules	Prenol lipids	Diterpenoids	Prenol Lipids [PR]	Isoprenoids [PR01]	C20 isoprenoids (diterpenes) [PR0104]	No results	No results	Full match	Lipids and lipid-like molecules	Prenol lipids	Diterpenoids	Acyclic diterpenoids	0.255977	-1.96591	0.000164897	1	1.66365	down	3.14568e+06	1.7531e+06	2.77559e+06	1.65786e+06	1.98553e+06	1.17148e+06	4.37574e+06	1.38631e+07	5.13504e+06	8.39162e+06	9.80141e+06	7.2235e+06
Lycoperodine 1	--	C12 H12 N2 O2	216.089	5.372	215.082	--	--	--	--	--	--	--	--	--	--	No results	No results	Full match					1.59346	0.672164	0.000198661	1	1.4558	up	1.18619e+07	1.23319e+07	1.07517e+07	1.16965e+07	1.43416e+07	1.45495e+07	8.80836e+06	8.56665e+06	7.45628e+06	8.11487e+06	5.84935e+06	8.60639e+06
Osalmide	--	C13 H11 N O3	229.073	5.557	230.08	--	--	--	--	--	--	--	--	--	--	No results	No results	Full match	Organic acids and derivatives	Carboxylic acids and derivatives	Amino acids, peptides, and analogues	Alpha amino acids and derivatives	1.94335	0.958545	0.000205814	1	1.49345	up	7.52254e+06	9.53362e+06	7.80255e+06	6.71012e+06	8.31185e+06	8.29579e+06	5.08753e+06	5.2677e+06	3.19058e+06	3.64996e+06	3.23005e+06	4.36463e+06
LPE 20:0	--	C25 H52 N O7 P	509.349	11.146	510.356	--	--	--	LMGP02050045	--	--	--	Glycerophospholipids [GP]	Glycerophosphoethanolamines [GP02]	Monoacylglycerophosphoethanolamines [GP0205]	No results	Full match	Full match	Lipids and lipid-like molecules	Glycerophospholipids	Glycerophosphoethanolamines	1-acyl-sn-glycero-3-phosphoethanolamines	0.148749	-2.74905	0.000207386	1	1.6465	down	1.63275e+06	697390	455595	217475	416448	571303	4.28564e+06	9.29706e+06	4.33631e+06	3.09873e+06	3.65924e+06	2.15328e+06
D-Sphingosine	Sphingosine; Sphingenine; Sphingoid; Sphing-4-enine	C18 H37 N O2	299.283	11.127	300.29	cpd:C00319	map00600 Sphingolipid metabolism;map01100 Metabolic pathways	HMDB0000252	--	Organic nitrogen compounds	Organonitrogen compounds	Amines	--	--	--	Full match	Full match	Full match	Organic nitrogen compounds	Organonitrogen compounds	Amines	1,2-aminoalcohols	0.127239	-2.97439	0.000219659	1	1.66606	down	1.51806e+06	593367	359573	212488	614988	223900	2.18127e+06	5.51257e+06	4.02969e+06	5.70984e+06	6.4463e+06	3.80341e+06
Sibirioside A	--	C21 H28 O12	472.157	5.385	471.15	--	--	--	--	--	--	--	--	--	--	No results	No results	Full match	Phenylpropanoids and polyketides	Cinnamic acids and derivatives	Cinnamic acid esters	Cinnamic acid esters	1.76638	0.820795	0.000233401	1	2.00279	up	7.61987e+07	8.39363e+07	1.01725e+08	1.0298e+08	8.14414e+07	1.03592e+08	6.99047e+07	5.96781e+07	4.42048e+07	5.00159e+07	4.28566e+07	4.46398e+07
octadec-9-ynoic acid	--	C18 H32 O2	262.23	7.963	263.237	--	--	--	--	--	--	--	--	--	--	Invalid mass	No results	No results					0.567792	-0.816565	0.000258293	1	1.26025	down	2.36574e+07	1.76584e+07	1.62784e+07	2.37771e+07	2.58952e+07	1.92165e+07	3.02936e+07	4.0905e+07	3.44531e+07	3.12836e+07	3.9115e+07	4.67125e+07
3-Coumaric acid	trans-3-Hydroxycinnamate; (2E)-3-(3-Hydroxyphenyl)prop-2-enoate	C9 H8 O3	164.047	5.575	163.04	cpd:C12621	map00360 Phenylalanine metabolism	--	--	--	--	--	--	--	--	Full match	Full match	Full match	Phenylpropanoids and polyketides	Cinnamic acids and derivatives	Hydroxycinnamic acids and derivatives	Hydroxycinnamic acids	0.522811	-0.935637	0.000278654	1	2.06293	down	1.72111e+08	1.7166e+08	2.65293e+08	1.65258e+08	1.32413e+08	1.98564e+08	3.94802e+08	3.89353e+08	3.28162e+08	2.91657e+08	2.94234e+08	4.15935e+08
1,2,3,6,7-Pentamethoxyxanthone	--	C18 H18 O7	346.106	5.349	347.113	--	--	--	--	--	--	--	--	--	--	No results	No results	Full match					1.73774	0.797215	0.000284669	1	2.02383	up	4.32914e+06	3.17025e+06	4.53605e+06	2.80302e+06	3.77971e+06	3.88114e+06	2.75541e+06	1.73751e+06	2.02028e+06	2.19813e+06	1.9028e+06	2.33332e+06
Aleuritic Acid	--	C16 H32 O5	304.224	6.836	285.206	--	--	--	LMFA01050101	--	--	--	Fatty Acyls [FA]	Fatty Acids and Conjugates [FA01]	Hydroxy fatty acids [FA0105]	No results	No results	Full match	Lipids and lipid-like molecules	Fatty Acyls	Fatty acids and conjugates	Long-chain fatty acids	0.64545	-0.631622	0.000285601	1	1.88416	down	7.1507e+06	8.39801e+06	7.28062e+06	9.85257e+06	6.62337e+06	9.10407e+06	1.02319e+07	1.39405e+07	1.2028e+07	1.35973e+07	1.23847e+07	1.28185e+07
methyl oxo pentanoate	4-Methyl-2-oxopentanoate; 2-Oxoisocaproate	C6 H10 O3	130.063	5.524	129.055	cpd:C00233	map00280 Valine, leucine and isoleucine degradation;map00290 Valine, leucine and isoleucine biosynthesis;map00966 Glucosinolate biosynthesis;map01100 Metabolic pathways;map01110 Biosynthesis of secondary metabolites;map01210 2-Oxocarboxylic acid metabolism;map01230 Biosynthesis of amino acids	--	--	--	--	--	--	--	--	No results	No results	Full match	Organic acids and derivatives	Keto acids and derivatives	Beta-keto acids and derivatives	Beta-keto acids and derivatives	0.438695	-1.18871	0.000288404	0.972222	2.05453	down	4.22429e+08	6.15506e+08	4.99268e+08	5.65903e+08	3.81513e+08	6.84664e+08	1.4035e+09	6.65486e+08	1.26944e+09	1.38188e+09	1.22989e+09	1.27414e+09
(+/-)5(6)-EET Ethanolamide	--	C22 H37 N O3	363.275	8.547	364.282	--	--	--	--	--	--	--	--	--	--	Invalid mass	No results	No results	Organic nitrogen compounds	Organonitrogen compounds	Amines	N-acylethanolamines	0.229349	-2.12438	0.000289072	1	1.95832	down	7.99234e+06	2.5025e+06	3.55605e+06	2.6906e+06	6.45216e+06	2.94957e+06	2.01015e+07	1.74217e+07	1.50816e+07	1.72718e+07	2.30853e+07	2.10268e+07
Dictamnine	Dictamnine	C12 H9 N O2	199.064	5.558	200.071	cpd:C10660	--	HMDB0251209	--	Organoheterocyclic compounds	Quinolines and derivatives	Furanoquinolines	--	--	--	No results	No results	Full match	Organoheterocyclic compounds	Quinolines and derivatives	Furanoquinolines	Furanoquinolines	1.75019	0.807515	0.000318363	1	1.54811	up	4.10285e+07	4.62067e+07	4.43556e+07	3.74886e+07	4.8714e+07	4.43161e+07	3.02523e+07	2.66496e+07	2.55258e+07	2.68184e+07	1.71424e+07	2.33719e+07
2-Benzoxazolinone	--	C7 H5 N O2	135.032	5.388	271.072	--	--	HMDB0032931	--	Organoheterocyclic compounds	Benzoxazoles	Benzoxazolones	--	--	--	No results	No results	Full match	Organoheterocyclic compounds	Benzoxazoles	Benzoxazolones	Benzoxazolones	1.60862	0.685825	0.000321874	1	1.19285	up	1.3801e+06	1.93867e+06	1.58053e+06	1.68738e+06	2.15799e+06	1.99898e+06	959941	979539	1.21808e+06	1.26141e+06	1.18761e+06	1.0722e+06
Aloesin	Aloesin	C19 H22 O9	394.125	5.137	393.118	cpd:C08994	--	--	--	--	--	--	--	--	--	No results	No results	Full match	Organic oxygen compounds	Organooxygen compounds	Carbohydrates and carbohydrate conjugates	Phenolic glycosides	1.98943	0.992356	0.000337238	1	1.97124	up	3.61794e+06	2.45017e+06	4.43276e+06	2.49269e+06	2.77624e+06	3.04109e+06	1.68618e+06	1.58966e+06	1.42459e+06	1.85105e+06	1.38981e+06	1.51412e+06
Hypoglycin A	Hypoglycin; Hypoglycin A; Hypoglycine A; L-Hypoglycin	C7 H11 N O2	141.08	5.267	142.087	cpd:C08287	--	HMDB0029427	--	Organic acids and derivatives	Carboxylic acids and derivatives	Amino acids, peptides, and analogues	--	--	--	Full match	No results	No results	Organic acids and derivatives	Carboxylic acids and derivatives	Amino acids, peptides, and analogues	Alpha amino acids	1.92989	0.948522	0.00035211	0.972222	2.03561	up	3.39778e+08	2.94318e+08	3.06976e+08	2.37105e+08	3.62853e+08	2.02004e+08	2.07476e+08	1.18464e+08	1.50673e+08	1.58442e+08	1.20877e+08	1.47243e+08
trans-3-Indoleacrylic acid	--	C11 H9 N O2	187.063	5.556	186.056	--	--	HMDB0000734	--	Organoheterocyclic compounds	Indoles and derivatives	Indoles	--	--	--	No results	No results	Full match	Organoheterocyclic compounds	Indoles and derivatives	Indoles	Indoles	1.53678	0.619915	0.0003566	1	1.75871	up	2.75796e+07	2.95415e+07	3.18919e+07	2.78104e+07	2.9053e+07	3.35922e+07	2.14588e+07	2.17675e+07	1.84335e+07	2.05261e+07	1.44216e+07	2.01744e+07
DL-Malic acid	Malate; Malic acid; 2-Hydroxybutanedioic acid	C4 H6 O5	134.021	1.638	133.014	cpd:C00711	--	--	--	--	--	--	--	--	--	Full match	Full match	Full match	Organic acids and derivatives	Hydroxy acids and derivatives	Beta hydroxy acids and derivatives	Beta hydroxy acids and derivatives	0.652829	-0.615222	0.000373187	1	1.41602	down	9.63043e+09	1.13306e+10	1.09371e+10	9.60223e+09	9.37853e+09	7.33764e+09	1.34075e+10	1.45004e+10	1.56533e+10	1.62366e+10	1.38862e+10	1.54918e+10
N-Acetyl-D-alloisoleucine	--	C8 H15 N O3	173.105	5.561	172.097	--	--	--	--	--	--	--	--	--	--	Full match	Full match	Full match	Organic acids and derivatives	Carboxylic acids and derivatives	Amino acids, peptides, and analogues	Isoleucine and derivatives	1.95596	0.967875	0.000376315	1	1.56148	up	1.1614e+09	1.35582e+09	1.02303e+09	1.8492e+09	9.40536e+08	1.19479e+09	8.15797e+08	6.18242e+08	6.96977e+08	6.45516e+08	5.5684e+08	5.13738e+08
IAA-Asp	--	C14 H14 N2 O5	290.089	5.553	579.172	--	--	--	--	--	--	--	--	--	--	No results	No results	Full match	Organic acids and derivatives	Carboxylic acids and derivatives	Amino acids, peptides, and analogues	Aspartic acid and derivatives	1.76377	0.818663	0.000384609	1	1.70313	up	2.46773e+09	2.56375e+09	2.68223e+09	2.15809e+09	2.59479e+09	2.76403e+09	1.72303e+09	1.70597e+09	1.30975e+09	1.47915e+09	9.98705e+08	1.41866e+09
2-Hydroxybutyric acid	2-Hydroxybutanoic acid; 2-Hydroxybutyrate; 2-Hydroxybutyric acid	C4 H8 O3	104.048	1.236	231.085	cpd:C05984	map00640 Propanoate metabolism	HMDB0000008	--	Organic acids and derivatives	Hydroxy acids and derivatives	Alpha hydroxy acids and derivatives	--	--	--	No results	No results	Full match	Organic acids and derivatives	Hydroxy acids and derivatives	Beta hydroxy acids and derivatives	Beta hydroxy acids and derivatives	5.08325	2.34575	0.000391617	1	1.96033	up	1.6333e+07	1.09309e+07	1.6436e+07	1.45035e+07	2.67211e+07	1.74345e+07	7.49963e+06	4.73052e+06	1.42866e+06	2.2588e+06	1.86566e+06	2.35325e+06
Xanthoxyline	Xanthoxylin	C10 H12 O4	196.072	1.238	197.079	cpd:C10726	--	HMDB0029645	--	Organic oxygen compounds	Organooxygen compounds	Carbonyl compounds	--	--	--	No results	Invalid mass	No results	Organic oxygen compounds	Organooxygen compounds	Carbonyl compounds	Alkyl-phenylketones	1.67262	0.74211	0.000429717	1	1.50739	up	2.76222e+06	2.76049e+06	2.65357e+06	2.76408e+06	2.40473e+06	2.50713e+06	1.71359e+06	2.07514e+06	1.49654e+06	1.58619e+06	1.28341e+06	1.3226e+06
morpholine-4-carboximidamide hydrobromide	--	C5 H11 N3 O	112.064	5.411	130.098	--	--	--	--	--	--	--	--	--	--	Invalid mass	No results	No results					3.397	1.76426	0.000438457	1	2.05538	up	1.27926e+09	1.10615e+09	1.13202e+09	1.06028e+09	1.91305e+09	8.93963e+08	5.39257e+08	5.33032e+08	3.97932e+08	2.87325e+08	1.60507e+08	2.55847e+08
5-(hydroxymethyl)-4-methoxy-2,5-dihydrofuran-2-one	--	C6 H8 O4	166.025	1.23	167.032	--	--	--	--	--	--	--	--	--	--	Invalid mass	No results	No results					5.10551	2.35205	0.000453724	1	1.83815	up	5.72668e+07	5.45194e+07	5.24624e+07	5.78245e+07	5.52944e+07	5.71616e+07	2.52584e+07	1.12032e+07	6.3532e+06	7.645e+06	5.80693e+06	9.25652e+06
Asparagine	Asparagine	C4 H8 N2 O3	132.054	1.282	133.061	cpd:C16438	--	HMDB0251512	--	Organic acids and derivatives	Carboxylic acids and derivatives	Amino acids, peptides, and analogues	--	--	--	Full match	Full match	Full match	Organic acids and derivatives	Carboxylic acids and derivatives	Amino acids, peptides, and analogues	Asparagine and derivatives	0.552496	-0.855965	0.00045822	0.972222	1.16382	down	9.75953e+08	7.60859e+08	1.28468e+09	6.88919e+08	9.99762e+08	8.0311e+08	1.26971e+09	1.89101e+09	1.72818e+09	1.90918e+09	1.67248e+09	1.50831e+09
Securinine	Securinine	C13 H15 N O2	217.111	4.875	218.118	cpd:C10614	--	--	--	--	--	--	--	--	--	No results	No results	Full match	Organoheterocyclic compounds	Indolizidines	Not available	Indolizidines	1.68359	0.751545	0.000468253	1	1.76535	up	2.58736e+06	2.0577e+06	2.50206e+06	1.82792e+06	2.559e+06	2.22925e+06	1.30286e+06	1.14614e+06	1.00259e+06	1.47422e+06	1.54743e+06	1.7017e+06
Linoleic acid	Linoleate; Linoleic acid; (9Z,12Z)-Octadecadienoic acid; 9-cis,12-cis-Octadecadienoate; 9-cis,12-cis-Octadecadienoic acid	C18 H32 O2	280.241	8.473	281.248	cpd:C01595	map00591 Linoleic acid metabolism;map01040 Biosynthesis of unsaturated fatty acids;map01100 Metabolic pathways	HMDB0000673	LMFA01030120	Lipids and lipid-like molecules	Fatty Acyls	Lineolic acids and derivatives	Fatty Acyls [FA]	Fatty Acids and Conjugates [FA01]	Unsaturated fatty acids [FA0103]	No results	No results	Full match	Lipids and lipid-like molecules	Fatty Acyls	Lineolic acids and derivatives	Lineolic acids and derivatives	0.659435	-0.600698	0.000469225	1	1.87468	down	2.92559e+07	2.29532e+07	2.26273e+07	2.87035e+07	2.61987e+07	3.04192e+07	4.46342e+07	3.32189e+07	3.80301e+07	3.50575e+07	4.29338e+07	4.89968e+07
N-Acetyltryptamine	--	C12 H14 N2 O	202.111	5.73	201.104	--	--	HMDB0255077	--	Organoheterocyclic compounds	Indoles and derivatives	Indoles	--	--	--	No results	No results	Full match	Organoheterocyclic compounds	Indoles and derivatives	Indoles	3-alkylindoles	0.266991	-1.90514	0.000469518	1	1.84976	down	1.4748e+06	2.42746e+06	2.60955e+06	2.5876e+06	769788	2.3518e+06	7.24559e+06	3.42324e+06	6.74981e+06	7.6622e+06	8.99021e+06	1.1702e+07
4-Toluenesulfonic acid	-	C7 H8 O3 S	172.019	5.252	171.012	cpd:C06677	map01100 Metabolic pathways	HMDB0059933	--	Benzenoids	Benzene and substituted derivatives	Benzenesulfonic acids and derivatives	--	--	--	No results	Full match	No results	Benzenoids	Benzene and substituted derivatives	Benzenesulfonic acids and derivatives	p-Methylbenzenesulfonates	0.285772	-1.80706	0.000480331	0.972222	1.92956	down	2.2504e+07	1.75412e+07	2.16301e+07	1.8406e+07	2.12493e+07	5.60966e+07	5.95715e+07	4.83068e+07	8.05527e+07	1.33907e+08	8.26115e+07	1.45934e+08
3-(5-phenyl-1,3-oxazol-2-yl)-4-(trifluoromethyl)pyridine	--	C15 H9 F3 N2 O	290.062	1.379	291.069	--	--	--	--	--	--	--	--	--	--	Invalid mass	No results	No results					4.92624	2.30049	0.00050442	1	2.12646	up	2.52021e+07	2.04068e+07	3.11907e+07	2.17908e+07	2.78853e+07	1.92881e+07	1.18613e+07	3.75435e+06	2.803e+06	2.26149e+06	3.18374e+06	5.72539e+06
2-(3,5-dimethyl-1H-pyrazol-4-yl)-3-nitropyridine	--	C10 H10 N4 O2	218.076	1.254	219.083	--	--	--	--	--	--	--	--	--	--	Invalid mass	No results	No results					10.121	3.33929	0.000511123	1	1.88499	up	3.49242e+07	6.12869e+07	2.59988e+07	9.35051e+07	2.37188e+07	3.24955e+07	1.65957e+07	4.38337e+06	1.61748e+06	1.50877e+06	1.05725e+06	1.70517e+06
8-Chlro-1-tetrahydronorharmanone	--	C11 H9 Cl N2 O	220.04	1.363	219.033	--	--	--	--	--	--	--	--	--	--	No results	No results	Full match	Organoheterocyclic compounds	Indoles and derivatives	Pyridoindoles	Beta carbolines	0.532696	-0.908617	0.00056447	1	1.22006	down	1.08628e+08	8.99273e+07	1.16697e+08	5.8631e+07	9.39604e+07	7.72937e+07	1.25063e+08	1.82742e+08	1.77367e+08	1.86498e+08	1.67127e+08	1.8456e+08
L-Citrulline	L-Citrulline; 2-Amino-5-ureidovaleric acid; Citrulline	C6 H13 N3 O3	175.095	1.339	174.088	cpd:C00327	map00220 Arginine biosynthesis;map01100 Metabolic pathways;map01110 Biosynthesis of secondary metabolites;map01230 Biosynthesis of amino acids	HMDB0000904	--	Organic acids and derivatives	Carboxylic acids and derivatives	Amino acids, peptides, and analogues	--	--	--	No results	No results	Full match	Organic acids and derivatives	Carboxylic acids and derivatives	Amino acids, peptides, and analogues	L-alpha-amino acids	0.608953	-0.715598	0.000633705	1	2.00322	down	2.0137e+07	2.64818e+07	2.41429e+07	3.39034e+07	3.10978e+07	2.28925e+07	4.27516e+07	3.95604e+07	3.9774e+07	4.37857e+07	4.36158e+07	5.10505e+07
Pleuromutilin	Pleuromutilin; Pleuromulin	C22 H34 O5	395.268	8.265	396.275	cpd:C09169	--	--	--	--	--	--	--	--	--	Invalid mass	No results	No results					0.321406	-1.63753	0.000747034	1	1.72007	down	2.00933e+06	2.03434e+06	1.24565e+06	2.13272e+06	3.27791e+06	843079	4.80285e+06	4.91036e+06	4.79756e+06	6.74713e+06	1.00996e+07	4.5567e+06
LPG 18:3	--	C24 H43 O9 P	506.264	8.807	505.256	--	--	--	LMGP04050032	--	--	--	Glycerophospholipids [GP]	Glycerophosphoglycerols [GP04]	Monoacylglycerophosphoglycerols [GP0405]	No results	Full match	No results	Lipids and lipid-like molecules	Glycerophospholipids	Glycerophosphoglycerols	Phosphatidylglycerols	1.99304	0.994972	0.000757414	1	1.26079	up	4.75062e+07	6.77102e+07	3.5448e+07	4.27422e+07	6.21035e+07	5.54759e+07	2.5193e+07	2.41432e+07	2.62078e+07	2.88391e+07	2.46535e+07	2.69993e+07
O-Acetylserine	--	C5 H9 N O4	147.053	1.427	146.046	--	--	HMDB0003011	--	Organic acids and derivatives	Carboxylic acids and derivatives	Amino acids, peptides, and analogues	--	--	--	No results	No results	Full match	Organic acids and derivatives	Carboxylic acids and derivatives	Amino acids, peptides, and analogues	L-alpha-amino acids	1.53116	0.614621	0.000806193	1	1.90175	up	8.4371e+07	9.91077e+07	1.19127e+08	1.35021e+08	9.37377e+07	1.02584e+08	6.82452e+07	8.16989e+07	6.76505e+07	6.55064e+07	6.16579e+07	6.92733e+07
L-Cystine	L-Cystine; L-Dicysteine; L-alpha-Diamino-beta-dithiolactic acid	C6 H12 N2 O4 S2	240.023	1.298	239.016	cpd:C00491	map00270 Cysteine and methionine metabolism;map02010 ABC transporters	HMDB0000192	--	Organic acids and derivatives	Carboxylic acids and derivatives	Amino acids, peptides, and analogues	--	--	--	No results	No results	Full match	Organic acids and derivatives	Carboxylic acids and derivatives	Amino acids, peptides, and analogues	L-cysteine-S-conjugates	0.355389	-1.49253	0.000831089	1	1.47308	down	1.64869e+06	1.85969e+06	1.04629e+06	784735	2.34698e+06	878199	2.64479e+06	4.43392e+06	4.2113e+06	3.63134e+06	5.46898e+06	3.70889e+06
7-O-Ethylmorroniside	--	C19 H30 O11	434.177	5.464	435.184	--	--	--	--	--	--	--	--	--	--	No results	No results	Full match	Organic oxygen compounds	Organooxygen compounds	Carbohydrates and carbohydrate conjugates	O-glycosyl compounds	0.386642	-1.37093	0.000839233	0.944444	1.64774	down	1.13099e+06	2.84724e+06	1.12235e+06	1.18486e+06	1.02834e+06	891039	4.5689e+06	4.2303e+06	4.21122e+06	2.6763e+06	2.90906e+06	2.62494e+06
Lappaconitine	Lappaconitine	C32 H44 N2 O8	584.311	7.422	585.318	cpd:C08694	--	--	--	--	--	--	--	--	--	No results	No results	Full match	Lipids and lipid-like molecules	Prenol lipids	Diterpenoids	Lappaconitine-type diterpenoid alkaloids	1.77109	0.824641	0.000855429	1	1.35734	up	3.25221e+07	3.35959e+07	3.12867e+07	2.29754e+07	4.4789e+07	2.68871e+07	1.5116e+07	1.81879e+07	1.76938e+07	1.82318e+07	1.77043e+07	2.15053e+07
L-Glutathione (reduced)	Glutathione; 5-L-Glutamyl-L-cysteinylglycine; N-(N-gamma-L-Glutamyl-L-cysteinyl)glycine; gamma-L-Glutamyl-L-cysteinyl-glycine; GSH; Reduced glutathione	C10 H17 N3 O6 S	307.083	5.694	306.076	cpd:C00051	map00270 Cysteine and methionine metabolism;map00480 Glutathione metabolism;map01100 Metabolic pathways;map02010 ABC transporters	--	--	--	--	--	--	--	--	Full match	Full match	Full match	Organic acids and derivatives	Carboxylic acids and derivatives	Amino acids, peptides, and analogues	Peptides	0.633026	-0.659663	0.00089143	1	1.92751	down	9.15786e+06	8.03203e+06	6.29083e+06	8.1825e+06	7.69725e+06	8.02166e+06	1.46654e+07	1.54558e+07	1.21688e+07	1.24967e+07	9.54546e+06	1.05181e+07
Apigenin	Apigenin; 4',5,7-Trihydroxyflavone; 5,7,4'-Trihydroxyflavone	C15 H10 O5	270.052	6.14	269.045	cpd:C01477	map00941 Flavonoid biosynthesis;map00943 Isoflavonoid biosynthesis;map00944 Flavone and flavonol biosynthesis;map01100 Metabolic pathways;map01110 Biosynthesis of secondary metabolites	HMDB0002124	LMPK12110005	Phenylpropanoids and polyketides	Flavonoids	Flavones	Polyketides [PK]	Flavonoids [PK12]	Flavones and Flavonols [PK1211]	Full match	No results	Full match	Phenylpropanoids and polyketides	Flavonoids	Flavones	Flavones	1.50906	0.593647	0.00091189	1	1.33072	up	6.19687e+06	6.0564e+06	7.24533e+06	6.40986e+06	5.37393e+06	8.43336e+06	3.95781e+06	3.37726e+06	4.75308e+06	4.53316e+06	4.62559e+06	5.07136e+06
Myricetin 3-O-galactoside	--	C21 H20 O13	480.093	4.966	479.085	--	--	HMDB0034358	--	Phenylpropanoids and polyketides	Flavonoids	Flavonoid glycosides	--	--	--	No results	No results	Full match	Phenylpropanoids and polyketides	Flavonoids	Flavonoid glycosides	Flavonoid-3-O-glycosides	0.491934	-1.02346	0.000942944	1	1.79782	down	437889	535374	506420	647113	415924	488267	763650	970698	793127	1.10923e+06	1.64759e+06	877079
Methionine sulfoxide	L-Methionine S-oxide	C5 H11 N O3 S	165.046	2.024	166.054	cpd:C02989	map00270 Cysteine and methionine metabolism	HMDB0002005	--	Organic acids and derivatives	Carboxylic acids and derivatives	Amino acids, peptides, and analogues	--	--	--	Full match	Full match	Full match	Organic acids and derivatives	Carboxylic acids and derivatives	Amino acids, peptides, and analogues	Alpha amino acids	3.45005	1.78662	0.000983625	1	1.60805	up	5.64065e+08	6.64447e+08	6.74661e+08	7.69396e+08	6.32637e+08	5.33918e+08	4.21922e+08	1.98258e+08	1.2093e+08	1.21796e+08	1.03064e+08	1.46805e+08
(R)-3-Hydroxy myristic acid	--	C14 H28 O3	198.198	8.604	243.196	--	--	--	--	--	--	--	--	--	--	Invalid mass	No results	No results	Lipids and lipid-like molecules	Fatty Acyls	Fatty acids and conjugates	Long-chain fatty acids	0.23865	-2.06703	0.00101308	1	1.73334	down	1.68015e+06	1.27472e+06	805476	1.22047e+06	739563	1.73616e+06	2.88852e+06	2.79083e+06	3.92818e+06	6.7909e+06	3.31566e+06	1.15306e+07
Kavain	Kawain; Kavain	C14 H14 O3	230.095	5.382	231.103	cpd:C09947	--	HMDB0034212	--	Phenylpropanoids and polyketides	Kavalactones	-	--	--	--	No results	No results	Full match	Phenylpropanoids and polyketides	Kavalactones	Not available	Kavalactones	1.82637	0.868982	0.00101901	0.972222	1.7813	up	4.44677e+06	4.7406e+06	5.62582e+06	7.15475e+06	4.79605e+06	6.39689e+06	4.7135e+06	3.04274e+06	2.29672e+06	2.73184e+06	2.39637e+06	2.97553e+06
D-Raffinose	Raffinose; Melitose; Melitriose; Gossypose; 6G-alpha-D-galactosylsucrose	C18 H32 O16	526.152	1.425	527.159	cpd:C00492	map00052 Galactose metabolism;map02010 ABC transporters	HMDB0003213	--	Organic oxygen compounds	Organooxygen compounds	Carbohydrates and carbohydrate conjugates	--	--	--	Invalid mass	No results	No results	Organic oxygen compounds	Organooxygen compounds	Carbohydrates and carbohydrate conjugates	Oligosaccharides	2.20822	1.14289	0.00102002	0.944444	1.35838	up	1.65869e+08	1.62664e+08	1.21302e+08	1.19813e+08	1.3771e+08	2.46283e+08	1.265e+08	7.86486e+07	6.16011e+07	5.30737e+07	5.68158e+07	5.52202e+07
1-(4-hydroxyphenyl)propane-1,2-diol	--	C9 H12 O3	150.069	4.661	151.076	--	--	--	--	--	--	--	--	--	--	Invalid mass	No results	No match					1.5409	0.623774	0.00119591	1	1.65754	up	1.14269e+09	1.09802e+09	1.01321e+09	1.12542e+09	1.17591e+09	1.21107e+09	9.37369e+08	8.11835e+08	7.24133e+08	7.33795e+08	6.17289e+08	5.66721e+08
Thiamine pyrophosphate hydrochloride	-	C12 H19 Cl N4 O7 P2 S	460.014	1.227	459.007	cpd:C00068	map00010 Glycolysis / Gluconeogenesis;map00020 Citrate cycle (TCA cycle);map00280 Valine, leucine and isoleucine degradation;map00310 Lysine degradation;map00620 Pyruvate metabolism;map00640 Propanoate metabolism;map00730 Thiamine metabolism;map00785 Lipoic acid metabolism;map01100 Metabolic pathways;map01240 Biosynthesis of cofactors	--	--	--	--	--	--	--	--	No results	No results	Full match	Organoheterocyclic compounds	Diazines	Pyrimidines and pyrimidine derivatives	Thiamine phosphates	2.65341	1.40785	0.0011979	1	1.27135	up	255206	176863	248393	404743	428024	384364	117558	115806	115541	118513	116555	131179
L-Serine	L-Serine; L-2-Amino-3-hydroxypropionic acid; L-3-Hydroxy-alanine; Serine	C3 H7 N O3	105.043	1.272	104.035	cpd:C00065	map00260 Glycine, serine and threonine metabolism;map00261 Monobactam biosynthesis;map00270 Cysteine and methionine metabolism;map00460 Cyanoamino acid metabolism;map00600 Sphingolipid metabolism;map00630 Glyoxylate and dicarboxylate metabolism;map00920 Sulfur metabolism;map00970 Aminoacyl-tRNA biosynthesis;map01100 Metabolic pathways;map01110 Biosynthesis of secondary metabolites;map01200 Carbon…	HMDB0000187	--	Organic acids and derivatives	Carboxylic acids and derivatives	Amino acids, peptides, and analogues	--	--	--	Full match	Full match	Full match	Organic acids and derivatives	Carboxylic acids and derivatives	Amino acids, peptides, and analogues	Serine and derivatives	0.616983	-0.696696	0.00122172	0.944444	1.87227	down	5.82182e+07	5.57041e+07	6.67163e+07	7.41385e+07	6.05882e+07	9.10027e+07	8.65826e+07	1.18893e+08	1.19338e+08	1.21379e+08	8.30207e+07	1.29423e+08
D-Erythrose 4-phosphate	D-Erythrose 4-phosphate	C4 H9 O7 P	200.009	1.238	201.017	cpd:C00279	map00030 Pentose phosphate pathway;map00400 Phenylalanine, tyrosine and tryptophan biosynthesis;map00710 Carbon fixation in photosynthetic organisms;map00750 Vitamin B6 metabolism;map01100 Metabolic pathways;map01110 Biosynthesis of secondary metabolites;map01200 Carbon metabolism;map01230 Biosynthesis of amino acids	HMDB0001321	--	Organic oxygen compounds	Organooxygen compounds	Carbohydrates and carbohydrate conjugates	--	--	--	No results	No results	Full match					0.431209	-1.21354	0.00122651	1	1.58485	down	1.27655e+07	1.09222e+07	1.24007e+07	9.89908e+06	1.16599e+07	1.05421e+07	1.51237e+07	1.94585e+07	2.95584e+07	3.36638e+07	2.62592e+07	3.4072e+07
N1-(4-methylidene-3-thia-1-azaspiro[4.5]dec-2-yliden)-2-chloroaniline	--	C15 H17 Cl N2 S	292.077	1.299	293.084	--	--	--	--	--	--	--	--	--	--	Invalid mass	No results	No results					4.48571	2.16534	0.00124623	1	1.89247	up	1.51432e+07	1.44896e+07	2.05189e+07	1.41546e+07	1.90949e+07	1.75315e+07	9.74592e+06	4.3447e+06	1.98983e+06	1.85151e+06	1.67015e+06	2.89887e+06
FQH	--	C20 H26 N6 O5	860.402	8.034	861.409	--	--	--	--	--	--	--	--	--	--	Invalid mass	No results	No results					0.356518	-1.48795	0.00127158	0.972222	1.81037	down	2.38037e+06	3.38e+06	2.72692e+06	3.74622e+06	1.7982e+06	4.96565e+06	1.34344e+07	3.87158e+06	8.42141e+06	1.10875e+07	7.70288e+06	8.76812e+06
alpha-Keto-gamma-(methylthio)butyric acid	-	C5 H8 O3 S	148.02	2.041	149.027	cpd:C01180	map00270 Cysteine and methionine metabolism;map00470 D-Amino acid metabolism;map00966 Glucosinolate biosynthesis;map01100 Metabolic pathways;map01110 Biosynthesis of secondary metabolites;map01210 2-Oxocarboxylic acid metabolism	--	--	--	--	--	--	--	--	No results	No results	Full match	Lipids and lipid-like molecules	Fatty Acyls	Fatty acids and conjugates	Thia fatty acids	6.21863	2.6366	0.00127679	1	1.7224	up	3.33136e+07	4.42843e+07	4.23248e+07	5.54905e+07	3.8714e+07	3.33994e+07	2.57575e+07	2.95091e+06	2.94343e+06	2.93832e+06	2.57095e+06	2.64291e+06
Oleoyl ethylamide	--	C20 H39 N O	309.304	10.855	310.311	--	--	--	--	--	--	--	--	--	--	Full match	No results	No results	Lipids and lipid-like molecules	Fatty Acyls	Fatty amides	N-acyl amines	0.459611	-1.12151	0.00134962	1	1.02113	down	5.6611e+09	3.60026e+09	5.34885e+09	3.94052e+09	3.32292e+09	5.30764e+09	6.06493e+09	1.45978e+10	7.35373e+09	9.77227e+09	1.27163e+10	8.63471e+09
Fexofenadine	Fexofenadine; 4-(1-Hydroxy-4-(4-(hydroxydiphenylmethyl)-1-piperidinyl)butyl)-alpha,alpha-dimethylbenzeneacetic acid	C32 H39 N O4	501.285	5.374	502.292	cpd:C06999	--	HMDB0005030	--	Benzenoids	Benzene and substituted derivatives	Diphenylmethanes	--	--	--	Invalid mass	No results	No results	Benzenoids	Benzene and substituted derivatives	Diphenylmethanes	Diphenylmethanes	0.512396	-0.964668	0.00137578	1	1.97546	down	2.75738e+07	3.35122e+07	3.59658e+07	3.60038e+07	2.83758e+07	2.68529e+07	6.57867e+07	9.04037e+07	5.34189e+07	6.41714e+07	3.85147e+07	5.51629e+07
11-keto Testosterone (CRM)	--	C19 H26 O3	348.19	9.017	347.183	--	--	--	--	--	--	--	--	--	--	Invalid mass	No results	No results					0.392683	-1.34856	0.00139801	0.944444	1.22833	down	1.15449e+06	874231	426433	454198	583731	523752	1.70551e+06	1.38387e+06	1.98139e+06	2.36435e+06	855923	1.93815e+06
5-Hydroxymethyluracil	5-Hydroxymethyluracil	C5 H6 N2 O3	142.038	5.368	283.07	cpd:C03088	--	HMDB0000469	--	Organoheterocyclic compounds	Diazines	Pyrimidines and pyrimidine derivatives	--	--	--	No results	No results	Full match	Organoheterocyclic compounds	Diazines	Pyrimidines and pyrimidine derivatives	Pyrimidones	2.35087	1.2332	0.00146323	1	1.83946	up	1.99198e+06	1.59273e+06	1.71174e+06	1.36912e+06	2.02054e+06	1.39371e+06	786685	433219	756914	831599	397151	1.08213e+06
FAHFA 18:2/3:0	--	C21 H36 O4	352.26	10.283	351.253	--	--	--	--	--	--	--	--	--	--	No results	Full match	Full match					0.268801	-1.89539	0.00147121	1	1.49215	down	171998	158843	301820	355747	157738	627832	846060	751302	668628	656382	1.33033e+06	2.34691e+06
15-OxoEDE	--	C20 H34 O3	304.241	7.185	305.248	--	--	--	--	--	--	--	--	--	--	Invalid mass	No results	No match	Lipids and lipid-like molecules	Fatty Acyls	Fatty acids and conjugates	Long-chain fatty acids	0.296888	-1.75201	0.0014755	1	1.89037	down	1.1831e+07	2.24222e+07	1.26932e+07	2.12625e+07	8.94571e+06	8.85884e+06	1.0989e+08	2.48817e+07	4.45049e+07	3.66412e+07	3.91304e+07	3.46686e+07
Bufalin	Bufalin	C24 H34 O4	386.246	8.276	387.254	cpd:C16922	--	HMDB0249428	LMST01130001	Lipids and lipid-like molecules	Steroids and steroid derivatives	Steroid lactones	Sterol Lipids [ST]	Sterols [ST01]	Bufanolides and derivatives [ST0113]	No results	No results	Full match	Lipids and lipid-like molecules	Steroids and steroid derivatives	Steroid lactones	Bufanolides and derivatives	0.543515	-0.879609	0.00153784	1	1.735	down	1.76512e+06	2.20915e+06	2.50818e+06	1.57508e+06	2.29807e+06	2.28042e+06	5.13712e+06	4.45842e+06	2.92235e+06	3.879e+06	2.56081e+06	4.29099e+06
ADGGA 18:4_18:0_18:0	--	C63 H110 O12	1058.8	11.407	1057.79	--	--	--	--	--	--	--	--	--	--	No results	Full match	No results					0.322862	-1.63101	0.00159471	0.944444	1.61948	down	159900	452880	172557	146064	143954	180642	280446	382816	936673	828199	694504	767565
Methylmalonate	Methylmalonate; Methylmalonic acid	C4 H6 O4	118.027	1.23	141.016	cpd:C02170	map00240 Pyrimidine metabolism;map00280 Valine, leucine and isoleucine degradation;map00640 Propanoate metabolism	HMDB0000202	--	Organic acids and derivatives	Carboxylic acids and derivatives	Dicarboxylic acids and derivatives	--	--	--	No results	No results	Full match	Organic acids and derivatives	Carboxylic acids and derivatives	Dicarboxylic acids and derivatives	Dicarboxylic acids and derivatives	4.31069	2.10792	0.00167637	1	1.85804	up	2.89738e+07	2.72195e+07	2.72864e+07	2.81317e+07	2.45843e+07	2.55084e+07	1.65631e+07	7.14412e+06	2.58868e+06	3.53871e+06	3.33854e+06	4.33922e+06
ethyl 3-oxo-5,6-diphenyl-2,3-dihydropyridazine-4-carboxylate	--	C19 H16 N2 O3	342.099	2.797	343.106	--	--	--	--	--	--	--	--	--	--	Invalid mass	No results	No results					2.3464	1.23045	0.00174907	0.972222	1.43017	up	3.63332e+07	5.51074e+07	4.51656e+07	4.31393e+07	5.44569e+07	5.98551e+07	3.70571e+07	2.39475e+07	1.87128e+07	2.03716e+07	1.15517e+07	1.3682e+07
1-Methylxanthine	1-Methylxanthine	C6 H6 N4 O2	166.05	1.938	167.057	cpd:C16358	map00232 Caffeine metabolism;map01100 Metabolic pathways;map01110 Biosynthesis of secondary metabolites	HMDB0010738	--	Organoheterocyclic compounds	Imidazopyrimidines	Purines and purine derivatives	--	--	--	No results	No results	Full match	Organoheterocyclic compounds	Imidazopyrimidines	Purines and purine derivatives	Xanthines	3.51547	1.81372	0.00178036	1	1.67035	up	6.51657e+07	4.91922e+07	5.29053e+07	5.7892e+07	5.14004e+07	5.225e+07	3.66699e+07	1.43085e+07	1.34374e+07	5.9879e+06	1.25411e+07	1.05864e+07
AKBA	--	C32 H48 O5	512.349	11.142	513.356	--	--	--	--	--	--	--	--	--	--	No results	No results	Full match	Lipids and lipid-like molecules	Prenol lipids	Triterpenoids	Triterpenoids	0.47419	-1.07646	0.00185335	0.944444	1.05529	down	696184	323220	453612	321096	241715	368309	734359	1.14227e+06	970937	914353	690910	617159
2,6-Diaminooimelic Acid	--	C7 H14 N2 O4	190.095	1.368	189.088	--	--	--	--	--	--	--	--	--	--	No results	No results	Full match	Organic acids and derivatives	Hydroxy acids and derivatives	Alpha hydroxy acids and derivatives	Alpha hydroxy acids and derivatives	0.551979	-0.857314	0.00192217	0.972222	1.34248	down	4.16628e+07	6.44138e+07	4.79081e+07	8.2128e+07	5.69624e+07	4.82023e+07	8.4438e+07	7.55545e+07	1.20176e+08	9.43455e+07	1.49248e+08	9.45172e+07
YLK	--	C21 H34 N4 O5	211.127	5.105	423.261	--	--	--	--	--	--	--	--	--	--	Invalid mass	No results	No results					1.51373	0.598112	0.00193653	0.944444	1.20764	up	8.4853e+06	7.1388e+06	9.25504e+06	7.73325e+06	7.68954e+06	6.43142e+06	7.29379e+06	4.92888e+06	3.97758e+06	5.02002e+06	4.73375e+06	4.91887e+06
Levulinic acid	--	C5 H8 O3	116.047	4.756	115.04	--	--	HMDB0000720	LMFA01060006	Organic acids and derivatives	Keto acids and derivatives	Gamma-keto acids and derivatives	Fatty Acyls [FA]	Fatty Acids and Conjugates [FA01]	Oxo fatty acids [FA0106]	Full match	Full match	Full match	Organic acids and derivatives	Keto acids and derivatives	Gamma-keto acids and derivatives	Gamma-keto acids and derivatives	0.505128	-0.985279	0.00196868	0.916667	1.98504	down	2.36043e+08	2.95382e+08	2.5135e+08	3.34376e+08	2.40706e+08	2.87637e+08	6.03977e+08	2.86911e+08	5.43074e+08	6.36788e+08	5.45765e+08	6.41062e+08
Coumarin 6	--	C20 H18 N2 O2 S	350.111	5.533	699.214	--	--	HMDB0250493	--	Phenylpropanoids and polyketides	Coumarins and derivatives	-	--	--	--	No results	No results	Full match	Phenylpropanoids and polyketides	Coumarins and derivatives	Not available	Coumarins and derivatives	1.79879	0.847028	0.00198007	1	1.31942	up	6.32636e+06	4.21437e+06	8.01959e+06	4.00358e+06	5.9745e+06	5.55808e+06	2.83823e+06	2.87554e+06	3.2562e+06	3.71847e+06	2.85489e+06	3.41188e+06
N,N'-di[4-(2,6-dimethylmorpholino)phenyl]thiourea	--	C25 H34 N4 O2 S	476.224	6.109	477.231	--	--	--	--	--	--	--	--	--	--	Invalid mass	No results	No results					0.613486	-0.704899	0.00206663	0.972222	1.76464	down	1.19389e+07	1.10386e+07	1.7133e+07	1.96818e+07	1.57945e+07	1.20118e+07	2.78525e+07	2.74337e+07	2.36335e+07	2.24695e+07	2.37506e+07	1.76489e+07
D-(+)-Maltose	beta-Maltose	C12 H22 O11	364.099	1.394	365.106	cpd:C01971	--	HMDB0000163	--	Organic oxygen compounds	Organooxygen compounds	Carbohydrates and carbohydrate conjugates	--	--	--	Invalid mass	No results	No results	Organic oxygen compounds	Organooxygen compounds	Carbohydrates and carbohydrate conjugates	O-glycosyl compounds	3.58451	1.84177	0.00209545	1	1.53429	up	1.80285e+09	1.85239e+09	1.00547e+09	1.71445e+09	1.61227e+09	2.50306e+09	9.99969e+08	7.2432e+08	4.04932e+08	1.81376e+08	2.11649e+08	4.04375e+08
Stearoyl Ethanolamide	--	C20 H41 N O2	327.314	10.539	328.322	--	--	HMDB0013078	--	Organic nitrogen compounds	Organonitrogen compounds	Amines	--	--	--	Full match	No results	No results	Organic nitrogen compounds	Organonitrogen compounds	Amines	N-acylethanolamines	0.561571	-0.83246	0.00211827	0.944444	1.69933	down	6.33431e+06	4.33302e+06	5.6218e+06	7.01093e+06	3.56014e+06	4.77115e+06	6.2007e+06	1.07679e+07	7.83039e+06	1.01829e+07	1.18201e+07	9.52445e+06
Sophoridine	--	C15 H24 N2 O	248.19	5.144	125.102	--	--	--	--	--	--	--	--	--	--	No results	No results	Full match	Alkaloids and derivatives	Lupin alkaloids	Matrine alkaloids	Matrine alkaloids	2.95412	1.56273	0.00216361	1	1.46209	up	9.16472e+06	2.31484e+07	1.43036e+07	3.13829e+07	2.28207e+07	1.06788e+07	7.77021e+06	5.46387e+06	6.70726e+06	6.33156e+06	3.26653e+06	8.20407e+06
Bisdemethoxycurcumin	Bisdemethoxycurcumin	C19 H16 O4	308.11	5.313	307.103	cpd:C17743	map00945 Stilbenoid, diarylheptanoid and gingerol biosynthesis;map01110 Biosynthesis of secondary metabolites	HMDB0002114	--	Phenylpropanoids and polyketides	Diarylheptanoids	Linear diarylheptanoids	--	--	--	No results	Invalid mass	No results	Phenylpropanoids and polyketides	Diarylheptanoids	Linear diarylheptanoids	Curcuminoids	1.61227	0.689093	0.00216387	0.972222	1.8809	up	1.93852e+08	2.11632e+08	1.67835e+08	1.85828e+08	2.33517e+08	2.15135e+08	1.76705e+08	1.40965e+08	1.02672e+08	1.30242e+08	9.75763e+07	1.00969e+08
2-Methylpentanedioic acid	--	C6 H10 O4	146.058	1.174	169.047	--	--	HMDB0000422	--	Lipids and lipid-like molecules	Fatty Acyls	Fatty acids and conjugates	--	--	--	No results	No results	Full match	Lipids and lipid-like molecules	Fatty Acyls	Fatty acids and conjugates	Hydroxy fatty acids	5.5944	2.48398	0.00217873	0.972222	1.64415	up	3.99594e+07	4.49492e+07	3.45225e+07	4.06433e+07	4.96812e+07	1.12743e+07	2.25168e+07	7.99996e+06	3.25251e+06	1.99737e+06	1.78848e+06	1.95399e+06
16-Heptadecyne-1,2,4-triol	--	C17 H32 O3	266.225	8.215	267.232	--	--	--	--	--	--	--	--	--	--	Invalid mass	No results	No results	Lipids and lipid-like molecules	Fatty Acyls	Fatty alcohols	Long-chain fatty alcohols	0.585006	-0.773476	0.00218144	1	1.69866	down	3.32861e+07	3.34969e+07	2.05231e+07	2.40641e+07	3.16327e+07	3.38655e+07	3.96463e+07	3.6395e+07	4.97945e+07	5.55063e+07	5.11607e+07	6.9833e+07
S-Adenosylmethionine	S-Adenosyl-L-methionine; S-Adenosylmethionine; AdoMet; SAM	C15 H22 N6 O5 S	398.138	1.281	399.145	cpd:C00019	map00261 Monobactam biosynthesis;map00270 Cysteine and methionine metabolism;map00330 Arginine and proline metabolism;map00908 Zeatin biosynthesis;map01100 Metabolic pathways;map01110 Biosynthesis of secondary metabolites;map01230 Biosynthesis of amino acids;map04122 Sulfur relay system	HMDB0001185	--	Nucleosides, nucleotides, and analogues	5'-deoxyribonucleosides	5'-deoxy-5'-thionucleosides	--	--	--	Full match	Full match	Full match	Nucleosides, nucleotides, and analogues	5'-deoxyribonucleosides	5'-deoxy-5'-thionucleosides	5'-deoxy-5'-thionucleosides	0.598438	-0.740726	0.00221507	0.972222	1.88237	down	5.47374e+06	7.06399e+06	7.02784e+06	6.11267e+06	8.51582e+06	6.9114e+06	1.38476e+07	7.1139e+06	1.21899e+07	1.25057e+07	1.04871e+07	1.25437e+07
N8-Acetylspermidine	N8-Acetylspermidine	C9 H21 N3 O	187.169	1.26	188.176	cpd:C01029	--	HMDB0002189	--	Organic acids and derivatives	Carboximidic acids and derivatives	Carboximidic acids	--	--	--	Full match	Full match	Full match	Organic acids and derivatives	Carboximidic acids and derivatives	Carboximidic acids	Carboximidic acids	0.560434	-0.835383	0.00223191	1	1.01837	down	2.7607e+07	4.64426e+07	3.38013e+07	5.89985e+07	4.66266e+07	3.31318e+07	6.21538e+07	6.29551e+07	1.00568e+08	8.36163e+07	6.25479e+07	6.81894e+07
D-Ribulose 5-phosphate	D-Ribulose 5-phosphate	C5 H11 O8 P	230.019	1.331	275.017	cpd:C00199	map00030 Pentose phosphate pathway;map00040 Pentose and glucuronate interconversions;map00710 Carbon fixation in photosynthetic organisms;map00740 Riboflavin metabolism;map00750 Vitamin B6 metabolism;map01100 Metabolic pathways;map01110 Biosynthesis of secondary metabolites;map01200 Carbon metabolism;map01230 Biosynthesis of amino acids	HMDB0000618	--	Organic oxygen compounds	Organooxygen compounds	Carbohydrates and carbohydrate conjugates	--	--	--	Full match	Full match	Full match	Organic oxygen compounds	Organooxygen compounds	Carbohydrates and carbohydrate conjugates	Pentose phosphates	0.263565	-1.92377	0.00237301	0.972222	1.58948	down	2.44793e+06	1.77149e+06	3.33189e+06	1.69775e+06	2.34443e+06	1.86657e+06	5.38584e+06	1.21306e+07	2.63851e+06	9.59307e+06	9.2846e+06	1.20365e+07
Oxolamine	--	C14 H19 N3 O	245.149	1.272	246.156	--	--	--	--	--	--	--	--	--	--	Invalid mass	No results	No results					0.569851	-0.811345	0.00245504	1	1.94801	down	6.91567e+06	1.04459e+07	1.40533e+07	6.97726e+06	9.95129e+06	1.11548e+07	1.86115e+07	1.97723e+07	1.63398e+07	1.68203e+07	1.5156e+07	1.77103e+07
7-methyl-3-nitroimidazo[1,2-a]pyridine	--	C8 H7 N3 O2	199.034	1.246	200.041	--	--	--	--	--	--	--	--	--	--	Invalid mass	No results	No results					4.04048	2.01453	0.00249898	1	1.7811	up	4.32734e+07	5.31528e+07	4.87032e+07	6.73179e+07	3.83106e+07	4.41063e+07	3.65619e+07	1.34422e+07	5.83294e+06	6.64978e+06	5.11916e+06	5.37156e+06
Elaidic acid	(9E)-Octadecenoic acid; 9-Octadecenoic acid, (E)-; (E)-Oleic acid; D9-trans-Octadecenoic acid; 9-trans-Octadecenoic acid; trans-D9-Octadecenoic acid; trans-9-Octadecenoic acid; trans-Elaidic acid; trans-Oleic acid; Elaidic acid; Acide elaidique; Elaidinsaure	C18 H34 O2	282.255	10.756	281.247	cpd:C01712	--	HMDB0000573	--	Lipids and lipid-like molecules	Fatty Acyls	Fatty acids and conjugates	--	--	--	Full match	No results	Full match	Lipids and lipid-like molecules	Fatty Acyls	Fatty acids and conjugates	Long-chain fatty acids	0.640051	-0.643741	0.00255803	0.972222	1.81266	down	2.66985e+09	2.43477e+09	3.48655e+09	2.5413e+09	2.50949e+09	2.45382e+09	2.86456e+09	5.0148e+09	3.57775e+09	4.35098e+09	4.46539e+09	4.87415e+09
Acipimox	--	C6 H6 N2 O3	154.036	1.275	155.043	--	--	HMDB0247941	--	Organoheterocyclic compounds	Diazines	Pyrazines	--	--	--	Invalid mass	No results	No results					2.80719	1.48913	0.00264569	0.972222	1.86558	up	3.8928e+08	3.56409e+08	4.83333e+08	3.16038e+08	4.53901e+08	3.7743e+08	3.20964e+08	1.67731e+08	7.8491e+07	1.04802e+08	8.05212e+07	9.40283e+07
N-Acetylvaline	--	C7 H13 N O3	159.089	5.27	158.082	--	--	HMDB0011757	--	Organic acids and derivatives	Carboxylic acids and derivatives	Amino acids, peptides, and analogues	--	--	--	Full match	Full match	Full match	Organic acids and derivatives	Carboxylic acids and derivatives	Amino acids, peptides, and analogues	N-acyl-alpha amino acids	1.64224	0.715662	0.00266248	1	1.90422	up	3.3047e+08	3.74178e+08	3.00517e+08	5.00708e+08	2.52201e+08	3.52626e+08	2.1842e+08	2.05971e+08	2.15482e+08	2.49096e+08	2.03083e+08	1.93207e+08
Orsellinic acid	--	C8 H8 O4	168.04	1.23	169.048	--	--	--	LMPK13010001	--	--	--	Polyketides [PK]	Aromatic polyketides [PK13]	Monocyclic aromatic polyketides [PK1301]	No results	Invalid mass	No results					5.18293	2.37377	0.00266747	1	1.76836	up	3.99594e+07	3.34014e+07	3.45225e+07	4.06433e+07	3.82281e+07	3.57402e+07	2.25168e+07	7.99996e+06	3.25251e+06	1.80948e+06	2.64137e+06	4.70827e+06
beta-Tocopherol	beta-Tocopherol	C28 H48 O2	416.366	11.682	417.374	cpd:C14152	map00130 Ubiquinone and other terpenoid-quinone biosynthesis;map01100 Metabolic pathways;map01110 Biosynthesis of secondary metabolites	HMDB0006335	--	Lipids and lipid-like molecules	Prenol lipids	Quinone and hydroquinone lipids	--	--	--	No results	No results	Full match	Lipids and lipid-like molecules	Prenol lipids	Quinone and hydroquinone lipids	Tocopherols	0.30182	-1.72824	0.00268779	1	1.40122	down	1.80719e+06	381701	1.18937e+06	504369	923580	359837	2.00551e+06	4.12502e+06	1.9828e+06	2.28049e+06	3.81536e+06	2.90713e+06
Rhapontin	Rhaponticin; Rhapontin	C21 H24 O9	420.141	7.454	419.134	cpd:C10288	--	HMDB0304731	LMPK13090002	Phenylpropanoids and polyketides	Stilbenes	Stilbene glycosides	Polyketides [PK]	Aromatic polyketides [PK13]	Diphenyl ethers, biphenyls, dibenzyls and stilbenes [PK1309]	No results	No results	Full match	Phenylpropanoids and polyketides	Stilbenes	Stilbene glycosides	Stilbene glycosides	1.73188	0.792335	0.00273757	1	1.01718	up	8.4469e+06	9.2449e+06	6.36293e+06	5.91551e+06	1.1699e+07	9.80272e+06	3.90742e+06	5.1109e+06	5.48994e+06	5.55493e+06	4.64527e+06	5.0119e+06
LPE 18:2	--	C23 H44 N O7 P	477.287	8.948	478.294	--	--	--	LMGP02050041	--	--	--	Glycerophospholipids [GP]	Glycerophosphoethanolamines [GP02]	Monoacylglycerophosphoethanolamines [GP0205]	No results	Full match	Full match	Lipids and lipid-like molecules	Glycerophospholipids	Glycerophosphoethanolamines	1-acyl-sn-glycero-3-phosphoethanolamines	1.68557	0.753238	0.00276259	0.972222	1.53262	up	4.49722e+08	4.82845e+08	2.83537e+08	3.34035e+08	4.51113e+08	5.5863e+08	2.65483e+08	1.99958e+08	3.0797e+08	2.4447e+08	2.65565e+08	2.35257e+08
Palmitaldehyde	Hexadecanal; Palmitaldehyde	C16 H32 O	240.245	10.055	285.243	cpd:C00517	map00071 Fatty acid degradation	HMDB0001551	LMFA06000088	Lipids and lipid-like molecules	Fatty Acyls	Fatty aldehydes	Fatty Acyls [FA]	Fatty aldehydes [FA06]	_	No results	No results	Full match	Lipids and lipid-like molecules	Fatty Acyls	Fatty aldehydes	Fatty aldehydes	0.601947	-0.732291	0.00279112	1	1.57629	down	7.6137e+06	5.51828e+06	6.21084e+06	7.80267e+06	5.51675e+06	8.56525e+06	8.93926e+06	1.18497e+07	9.9584e+06	1.06731e+07	9.69532e+06	1.73745e+07
3-(3,4-dihydroxyphenyl)propanoic acid	-	C9 H10 O4	142.066	5.572	143.073	cpd:C10447	map00350 Tyrosine metabolism;map01100 Metabolic pathways	HMDB0000423	--	Phenylpropanoids and polyketides	Phenylpropanoic acids	-	--	--	--	Invalid mass	Invalid mass	No results					1.60133	0.679274	0.0028061	1	1.34933	up	1.02638e+07	1.24882e+07	1.09967e+07	8.72598e+06	1.15204e+07	1.18056e+07	8.16599e+06	8.62318e+06	6.55183e+06	6.56488e+06	4.3267e+06	6.85851e+06
LysoPC 15:1	--	C23 H46 N O7 P	479.302	10.54	480.31	--	--	--	--	--	--	--	--	--	--	No results	No results	Full match	Lipids and lipid-like molecules	Glycerophospholipids	Glycerophosphocholines	Phosphocholines	0.489068	-1.03189	0.00281716	0.972222	1.74646	down	1.92758e+07	3.11407e+07	3.59093e+07	2.77798e+07	1.74562e+07	2.50835e+07	9.17935e+07	3.3907e+07	5.49925e+07	4.65333e+07	4.66928e+07	4.63743e+07
Arbutin	Arbutin; Ursin; Uvasol; Hydroquinone-O-beta-D-glucopyranoside	C12 H16 O7	272.089	2.663	271.082	cpd:C06186	map00010 Glycolysis / Gluconeogenesis	HMDB0029943	--	Organic oxygen compounds	Organooxygen compounds	Carbohydrates and carbohydrate conjugates	--	--	--	Full match	Full match	Full match	Organic oxygen compounds	Organooxygen compounds	Carbohydrates and carbohydrate conjugates	Phenolic glycosides	1.89379	0.921275	0.00285884	1	1.69093	up	2.98826e+07	3.47951e+07	3.55088e+07	3.1635e+07	3.457e+07	3.13378e+07	2.22218e+07	2.76113e+07	1.27856e+07	1.44048e+07	1.41221e+07	1.32638e+07
3-[3-(beta-D-Glucopyranosyloxy)-2-hydroxyphenyl]propanoic acid	--	C15 H20 O9	344.11	5.199	343.103	--	--	--	--	--	--	--	--	--	--	Full match	No results	No results					0.422434	-1.2432	0.00288541	0.972222	1.59251	down	2.67118e+08	2.28543e+08	1.99011e+08	2.32557e+08	1.94358e+08	2.1844e+08	7.79752e+08	5.82561e+08	4.53746e+08	4.14257e+08	6.75522e+08	2.66323e+08
Auraptene	--	C19 H22 O3	298.158	8.97	297.151	--	--	HMDB0034054	--	Lipids and lipid-like molecules	Prenol lipids	Terpene lactones	--	--	--	No results	No results	Full match	Lipids and lipid-like molecules	Prenol lipids	Terpene lactones	Terpene lactones	0.366123	-1.4496	0.00296903	0.916667	1.85773	down	7.872e+06	6.76436e+06	4.86565e+06	5.84837e+06	7.73041e+06	2.13968e+07	1.65203e+07	1.58694e+07	2.22052e+07	3.14063e+07	1.84959e+07	4.42989e+07
2-Hydroxymyristic acid	--	C14 H28 O3	198.198	8.722	243.196	--	--	HMDB0002261	LMFA01050484	Lipids and lipid-like molecules	Fatty Acyls	Fatty acids and conjugates	Fatty Acyls [FA]	Fatty Acids and Conjugates [FA01]	Hydroxy fatty acids [FA0105]	Invalid mass	No results	No results	Lipids and lipid-like molecules	Fatty Acyls	Fatty acids and conjugates	Long-chain fatty acids	0.406062	-1.30023	0.00307393	1	1.71152	down	3.11106e+07	2.39759e+07	1.74115e+07	2.5335e+07	1.83831e+07	2.73724e+07	3.92127e+07	3.89178e+07	4.76281e+07	7.14308e+07	4.30638e+07	1.13359e+08
XLR11 N-(4-hydroxypentyl) metabolite-d5	--	C21 H23 [2]H5 F N O2	350.244	9.529	351.252	--	--	--	--	--	--	--	--	--	--	Invalid mass	No results	No match					1.69831	0.764097	0.00312903	1	1.34364	up	3.4505e+06	5.3258e+06	5.19033e+06	5.04205e+06	3.96564e+06	3.65468e+06	3.22536e+06	1.54314e+06	3.04365e+06	2.98427e+06	2.44176e+06	2.44155e+06
2-Methyl-3-hydroxybutyric acid	--	C5 H10 O3	118.063	5.323	117.056	--	--	HMDB0000354	LMFA01050391	Lipids and lipid-like molecules	Fatty Acyls	Fatty acids and conjugates	Fatty Acyls [FA]	Fatty Acids and Conjugates [FA01]	Hydroxy fatty acids [FA0105]	Full match	No results	Full match	Lipids and lipid-like molecules	Fatty Acyls	Fatty acids and conjugates	Hydroxy fatty acids	0.110902	-3.17264	0.00334598	0.972222	1.95371	down	1.54519e+07	1.23405e+07	1.38365e+07	1.04465e+07	1.38175e+07	1.29581e+07	1.4842e+08	1.39505e+07	1.39026e+08	1.48621e+08	1.22419e+08	1.38558e+08
Xanthosine	Xanthosine	C10 H12 N4 O6	284.075	4.731	283.068	cpd:C01762	map00230 Purine metabolism;map00232 Caffeine metabolism;map01100 Metabolic pathways;map01110 Biosynthesis of secondary metabolites	HMDB0000299	--	Nucleosides, nucleotides, and analogues	Purine nucleosides	-	--	--	--	Full match	Full match	Full match	Nucleosides, nucleotides, and analogues	Purine nucleosides	Not available	Purine nucleosides	0.226835	-2.14029	0.00366126	0.916667	1.66255	down	8.06732e+06	1.04743e+07	5.00264e+06	1.35054e+07	6.88051e+06	9.31639e+06	5.23517e+07	8.21624e+06	3.8301e+07	6.10162e+07	3.61565e+07	3.86954e+07
Dulcitol	Galactitol; Dulcitol; Dulcose	C6 H14 O6	182.079	1.307	205.068	cpd:C01697	map00052 Galactose metabolism;map01100 Metabolic pathways	HMDB0011632	--	Organic oxygen compounds	Organooxygen compounds	Carbohydrates and carbohydrate conjugates	--	--	--	No results	No results	Full match	Organic oxygen compounds	Organooxygen compounds	Carbohydrates and carbohydrate conjugates	Sugar alcohols	3.30619	1.72517	0.00367384	0.916667	1.30607	up	7.2662e+06	9.60544e+06	9.29192e+06	8.37024e+06	7.89226e+06	1.06158e+07	8.73459e+06	1.45587e+06	1.60781e+06	1.49605e+06	1.34951e+06	1.39935e+06
Sodium Houttuyfonate	--	C14 H27 Na O5 S	330.146	5.421	329.139	--	--	--	--	--	--	--	--	--	--	No results	No results	Full match	Organic acids and derivatives	Organic sulfonic acids and derivatives	Organosulfonic acids and derivatives	Organosulfonic acids	1.55909	0.640703	0.00372764	1	1.5054	up	1.01702e+07	1.27796e+07	1.18543e+07	1.04924e+07	1.14536e+07	1.13318e+07	9.95055e+06	9.16003e+06	6.48142e+06	6.6019e+06	5.61465e+06	5.85928e+06
Hexadecanedioic acid	Hexadecanedioate	C16 H30 O4	286.214	7.861	285.206	cpd:C19615	map00073 Cutin, suberine and wax biosynthesis;map01100 Metabolic pathways	HMDB0000672	LMFA01170022	Lipids and lipid-like molecules	Fatty Acyls	Fatty acids and conjugates	Fatty Acyls [FA]	Fatty Acids and Conjugates [FA01]	Dicarboxylic acids [FA0117]	Full match	No results	Full match	Lipids and lipid-like molecules	Fatty Acyls	Fatty acids and conjugates	Long-chain fatty acids	1.51652	0.600765	0.00377193	0.944444	1.72565	up	4.93211e+07	4.43145e+07	4.50616e+07	3.67737e+07	3.54899e+07	5.83615e+07	4.01491e+07	2.16343e+07	2.85175e+07	3.12327e+07	2.73049e+07	2.87537e+07
Diosgenin glucoside	--	C33 H52 O8	576.367	8.73	577.375	--	--	HMDB0029310	LMST01080094	Lipids and lipid-like molecules	Steroids and steroid derivatives	Steroidal glycosides	Sterol Lipids [ST]	Sterols [ST01]	Spirostanols and derivatives [ST0108]	No results	Full match	Full match					2.01413	1.01016	0.00397151	1	1.56993	up	1.81381e+06	1.94337e+06	4.05154e+06	1.70685e+06	1.54697e+06	2.39315e+06	1.35603e+06	1.3868e+06	1.15852e+06	1.05979e+06	946695	772825
2-[5-(2-hydroxypropyl)oxolan-2-yl]propanoic acid	-	C10 H18 O4	184.111	5.733	185.118	cpd:C01561	map00100 Steroid biosynthesis;map01100 Metabolic pathways;map01110 Biosynthesis of secondary metabolites	--	--	--	--	--	--	--	--	Invalid mass	No results	No results					1.52825	0.61188	0.00405955	0.916667	1.50178	up	2.27695e+07	2.78462e+07	3.25092e+07	3.80726e+07	2.91343e+07	3.69289e+07	1.76071e+07	1.90498e+07	1.81342e+07	1.77737e+07	3.02978e+07	1.96701e+07
Diacetoxyscirpenol	Diacetoxyscirpenol	C19 H26 O7	388.155	8.781	389.162	cpd:C09662	--	HMDB0035104	--	Lipids and lipid-like molecules	Prenol lipids	Sesquiterpenoids	--	--	--	Invalid mass	No results	No results	Lipids and lipid-like molecules	Prenol lipids	Sesquiterpenoids	Trichothecenes	1.72791	0.789028	0.0040767	0.972222	1.45707	up	1.76977e+07	1.51029e+07	1.25784e+07	1.85145e+07	1.36715e+07	2.4149e+07	1.27245e+07	1.17442e+07	1.20121e+07	8.2879e+06	6.9855e+06	7.11107e+06
2-Oxoglutaric acid	2-Oxoglutarate; Oxoglutaric acid; 2-Ketoglutaric acid; alpha-Ketoglutaric acid	C5 H6 O5	146.021	1.889	145.014	cpd:C00026	map00020 Citrate cycle (TCA cycle);map00040 Pentose and glucuronate interconversions;map00053 Ascorbate and aldarate metabolism;map00220 Arginine biosynthesis;map00250 Alanine, aspartate and glutamate metabolism;map00300 Lysine biosynthesis;map00340 Histidine metabolism;map00430 Taurine and hypotaurine metabolism;map00630 Glyoxylate and dicarboxylate metabolism;map00650 Butanoate metabolism;map00…	HMDB0000208	--	Organic acids and derivatives	Keto acids and derivatives	Gamma-keto acids and derivatives	--	--	--	Full match	No results	Full match	Organic acids and derivatives	Keto acids and derivatives	Gamma-keto acids and derivatives	Gamma-keto acids and derivatives	1.5835	0.663121	0.00419834	0.916667	1.68155	up	1.68793e+08	2.50103e+08	1.47573e+08	1.87843e+08	1.77953e+08	1.86663e+08	1.15251e+08	1.8332e+08	1.07518e+08	1.12878e+08	8.82784e+07	9.93694e+07
Caffeine	Caffeine; 1,3,7-Trimethylxanthine	C8 H10 N4 O2	194.081	5.385	195.088	cpd:C07481	map00232 Caffeine metabolism;map01100 Metabolic pathways;map01110 Biosynthesis of secondary metabolites	HMDB0001847	--	Organoheterocyclic compounds	Imidazopyrimidines	Purines and purine derivatives	--	--	--	Full match	Full match	No results	Organoheterocyclic compounds	Imidazopyrimidines	Purines and purine derivatives	Xanthines	0.017177	-5.86338	0.00425886	1	1.99095	down	2.42852e+07	2.56767e+07	1.84278e+07	1.8761e+07	2.05898e+07	3.08178e+07	2.80081e+08	1.05736e+08	2.28102e+08	2.20483e+08	6.73198e+09	5.00134e+08
gamma-Glutamylglutamic acid	(5-L-Glutamyl)-L-glutamate	C10 H16 N2 O7	276.095	1.543	275.087	cpd:C05282	--	HMDB0011737	--	Organic acids and derivatives	Carboxylic acids and derivatives	Amino acids, peptides, and analogues	--	--	--	No results	No results	Full match	Organic acids and derivatives	Carboxylic acids and derivatives	Amino acids, peptides, and analogues	Glutamic acid and derivatives	2.5073	1.32613	0.0043155	0.916667	1.39112	up	4.85862e+06	1.18636e+07	1.8781e+07	1.1781e+07	9.27863e+06	1.40163e+07	6.07943e+06	3.97621e+06	5.04802e+06	4.6228e+06	3.48731e+06	4.93572e+06
Sorbitan monopalmitate	--	C22 H42 O6	402.297	6.764	401.29	--	--	HMDB0029887	--	Lipids and lipid-like molecules	Fatty Acyls	Fatty acid esters	--	--	--	Full match	No results	No results	Lipids and lipid-like molecules	Fatty Acyls	Fatty acid esters	Fatty acid esters	0.0945577	-3.40266	0.00438769	0.916667	1.78728	down	732642	693943	689302	717643	783059	649027	7.1005e+06	699184	9.61637e+06	1.10916e+07	8.79907e+06	7.80452e+06
nor-6β-Oxycodol	--	C17 H21 N O4	303.143	1.275	304.15	--	--	--	--	--	--	--	--	--	--	Invalid mass	No results	No match	Benzenoids	Phenanthrenes and derivatives	Not available	Phenanthrenes and derivatives	0.209562	-2.25455	0.00442035	1	1.55811	down	5.28934e+06	2.63673e+07	2.95003e+07	4.35885e+06	2.25931e+07	3.93436e+06	5.24999e+07	7.19536e+07	7.06245e+07	7.36782e+07	7.98224e+07	9.06378e+07
Ethyl methylphenylglycidate	--	C12 H14 O3	224.103	8.309	207.1	--	--	HMDB0031729	--	Organoheterocyclic compounds	Epoxides	Oxirane carboxylic acids and derivatives	--	--	--	Invalid mass	No results	No results					0.471733	-1.08396	0.0044527	0.972222	1.498	down	170593	370092	220841	157059	394031	170590	418223	824903	411857	661532	437118	390530
Glycerol 3-phosphate	DL-Glycerol 1-phosphate; Glycerol 1-phosphate; Glycerol-3-phosphate; rac-Glycerol 1-phosphate; DL-Glyceryl 1-phosphate; DL-Glycerol 3-phosphate	C3 H9 O6 P	172.013	1.331	171.006	cpd:C03189	--	HMDB0000126	--	Lipids and lipid-like molecules	Glycerophospholipids	Glycerophosphates	--	--	--	Full match	No results	No results	Lipids and lipid-like molecules	Glycerophospholipids	Glycerophosphates	Glycerophosphates	0.422072	-1.24444	0.00449354	0.916667	1.37149	down	9.59808e+07	8.00696e+07	1.41453e+08	6.7628e+07	1.9853e+08	9.48106e+07	3.66749e+08	2.98061e+08	1.67445e+08	1.85711e+08	1.65135e+08	4.24382e+08
Flavone	Flavone	C15 H10 O2	222.068	3.247	223.075	cpd:C15608	--	HMDB0003075	LMPK12110097	Phenylpropanoids and polyketides	Flavonoids	Flavones	Polyketides [PK]	Flavonoids [PK12]	Flavones and Flavonols [PK1211]	No results	No results	Full match	Phenylpropanoids and polyketides	Flavonoids	Flavones	Flavones	3.07447	1.62034	0.00451428	0.916667	1.37018	up	9.43685e+06	2.01177e+07	1.68938e+07	1.40061e+07	2.06515e+07	1.43779e+07	1.57761e+07	5.03377e+06	2.76719e+06	2.64317e+06	2.46173e+06	2.37499e+06
Oleoyl ethanolamide	Oleoylethanolamide; OEA	C20 H39 N O2	307.288	10.534	308.295	cpd:C20792	--	HMDB0002088	--	Organic nitrogen compounds	Organonitrogen compounds	Amines	--	--	--	Invalid mass	No results	No results	Organic nitrogen compounds	Organonitrogen compounds	Amines	N-acylethanolamines	0.648083	-0.62575	0.00461421	0.944444	1.6196	down	7.48349e+07	8.07458e+07	1.27696e+08	9.01404e+07	6.10405e+07	9.1997e+07	1.17115e+08	1.54397e+08	1.44377e+08	1.23648e+08	1.35951e+08	1.36838e+08
Homocysteic acid	L-Homocysteic acid; (2S)-2-Amino-4-sulfobutanoic acid	C4 H9 N O5 S	183.02	1.275	182.012	cpd:C16511	--	HMDB0251520	--	Organic acids and derivatives	Carboxylic acids and derivatives	Amino acids, peptides, and analogues	--	--	--	No results	No results	Full match	Organic acids and derivatives	Carboxylic acids and derivatives	Amino acids, peptides, and analogues	Alpha amino acids	0.38719	-1.36889	0.00463703	1	1.61542	down	271703	221229	220268	200262	223825	202570	292260	319023	787121	673004	545739	843317
C-hexosyl-luteolin O-feruloylhexoside	--	C37 H38 O19	786.201	5.64	785.193	--	--	--	--	--	--	--	--	--	--	No results	No results	Full match					2.11502	1.08067	0.00466296	0.916667	1.61427	up	2.79125e+06	1.59223e+06	1.73305e+06	2.4755e+06	1.54597e+06	3.81552e+06	803799	1.85578e+06	840382	1.04065e+06	1.31275e+06	743981
Epigallocatechin	(-)-Epigallocatechin; Epigallocatechol	C15 H14 O7	612.153	1.447	307.084	cpd:C12136	map00941 Flavonoid biosynthesis;map01110 Biosynthesis of secondary metabolites	HMDB0038365	LMPK12020004	Phenylpropanoids and polyketides	Flavonoids	Flavans	Polyketides [PK]	Flavonoids [PK12]	Flavans, Flavanols and Leucoanthocyanidins [PK1202]	No results	Invalid mass	No match	Phenylpropanoids and polyketides	Flavonoids	Flavans	Epigallocatechins	0.552569	-0.855774	0.00470514	0.944444	1.68079	down	5.42362e+06	3.81176e+06	6.25817e+06	6.12946e+06	5.49797e+06	9.40769e+06	1.07982e+07	1.24783e+07	1.66425e+07	9.70714e+06	9.02183e+06	7.45906e+06
Methylenesuccinic acid	Itaconate; Itaconic acid; Methylenesuccinic acid	C5 H6 O4	130.027	5.473	131.034	cpd:C00490	map00660 C5-Branched dibasic acid metabolism	HMDB0002092	LMFA01170063	Lipids and lipid-like molecules	Fatty Acyls	Fatty acids and conjugates	Fatty Acyls [FA]	Fatty Acids and Conjugates [FA01]	Dicarboxylic acids [FA0117]	No results	No results	Full match	Lipids and lipid-like molecules	Fatty Acyls	Fatty acids and conjugates	Branched fatty acids	2.03313	1.0237	0.00471846	1	1.13987	up	1.0103e+07	1.11063e+07	1.29114e+07	9.59849e+06	1.08103e+07	9.81533e+06	5.06238e+06	2.49842e+06	6.38029e+06	5.67473e+06	4.0462e+06	7.9862e+06
DGDG O-8:0_2:0	--	C25 H46 O14	592.27	10.694	593.277	--	--	--	--	--	--	--	--	--	--	No results	Invalid mass	No match					0.231718	-2.10956	0.00474316	1	1.86083	down	2.11169e+07	1.56488e+07	2.82966e+07	2.23742e+07	1.55424e+07	2.12906e+07	6.22147e+07	1.03059e+08	5.00478e+07	5.10622e+07	2.34592e+08	3.53206e+07
Υ-Aminobutyric acid (GABA)	4-Aminobutanoate; 4-Aminobutanoic acid; 4-Aminobutyrate; 4-Aminobutyric acid; gamma-Aminobutyric acid; GABA	C4 H9 N O2	103.064	1.342	104.071	cpd:C00334	map00250 Alanine, aspartate and glutamate metabolism;map00330 Arginine and proline metabolism;map00410 beta-Alanine metabolism;map00650 Butanoate metabolism;map00760 Nicotinate and nicotinamide metabolism;map01100 Metabolic pathways	--	--	--	--	--	--	--	--	Invalid mass	Invalid mass	No results	Organic acids and derivatives	Carboxylic acids and derivatives	Amino acids, peptides, and analogues	Gamma amino acids and derivatives	0.659199	-0.601213	0.00483799	0.916667	1.81241	down	1.84474e+09	2.59638e+09	2.05749e+09	2.50552e+09	2.515e+09	2.17863e+09	4.20754e+09	2.21794e+09	3.46483e+09	3.69826e+09	3.39972e+09	3.79113e+09
Cytidine	Cytidine	C9 H13 N3 O5	243.086	1.331	242.079	cpd:C00475	map00240 Pyrimidine metabolism;map01100 Metabolic pathways	HMDB0000089	--	Nucleosides, nucleotides, and analogues	Pyrimidine nucleosides	-	--	--	--	Full match	No results	Full match	Nucleosides, nucleotides, and analogues	Pyrimidine nucleosides	Not available	Pyrimidine nucleosides	1.88412	0.913893	0.00487915	0.944444	1.14546	up	1.61421e+08	1.85177e+08	1.08337e+08	1.97756e+08	2.0294e+08	2.16765e+08	1.7128e+08	9.15631e+07	7.27365e+07	7.39227e+07	6.12883e+07	9.83845e+07
9-Oxo-ODE	9-OxoODE; 9-KODE; (10E,12Z)-9-Oxooctadeca-10,12-dienoic acid	C18 H30 O3	294.22	11.304	295.227	cpd:C14766	map00591 Linoleic acid metabolism	HMDB0004669	--	Lipids and lipid-like molecules	Fatty Acyls	Lineolic acids and derivatives	--	--	--	Full match	No results	Full match	Lipids and lipid-like molecules	Fatty Acyls	Lineolic acids and derivatives	Lineolic acids and derivatives	0.542777	-0.88157	0.00489451	0.944444	1.33238	down	9.63792e+07	5.4796e+07	4.93098e+07	5.30438e+07	5.88029e+07	4.60854e+07	6.84852e+07	1.33804e+08	1.13883e+08	1.22822e+08	1.45837e+08	7.55087e+07
D-Pantethine	--	C22 H42 N4 O8 S2	554.254	6.869	553.247	--	--	HMDB0003828	--	Organic acids and derivatives	Carboxylic acids and derivatives	Amino acids, peptides, and analogues	--	--	--	Invalid mass	No results	No results	Organic acids and derivatives	Carboxylic acids and derivatives	Amino acids, peptides, and analogues	Beta amino acids and derivatives	0.53717	-0.896551	0.00521201	1	1.50782	down	2.12614e+07	2.17938e+07	1.95527e+07	1.05526e+07	1.86868e+07	3.2404e+07	4.25166e+07	3.33401e+07	3.44904e+07	3.85045e+07	4.25816e+07	3.98742e+07
4-(2-furyl)-2-oxo-6-(2-thienyl)-1,2-dihydro-3-pyridinecarbonitrile	--	C14 H8 N2 O2 S	268.033	1.304	269.04	--	--	--	--	--	--	--	--	--	--	Invalid mass	No results	No results					2.8751	1.52361	0.00535363	0.916667	1.46896	up	2.56518e+07	2.59444e+07	3.31436e+07	2.15978e+07	3.33949e+07	4.06543e+07	2.80463e+07	1.2721e+07	5.68472e+06	4.72333e+06	4.9305e+06	6.63528e+06
Astragaloside I	Astragaloside I	C45 H72 O16	868.486	9.571	867.479	cpd:C17797	--	HMDB0248673	--	Phenylpropanoids and polyketides	Flavonoids	Flavans	--	--	--	No results	No results	Full match	Phenylpropanoids and polyketides	Flavonoids	Flavonoid glycosides	Flavonoid-3-O-glycosides	1.5979	0.676177	0.00545881	0.944444	1.72443	up	1.09831e+08	1.00542e+08	7.43951e+07	6.21626e+07	1.2108e+08	8.22836e+07	6.2477e+07	4.63263e+07	5.81787e+07	5.46002e+07	5.55361e+07	6.72679e+07
Rehmannioside A	--	C21 H32 O15	524.173	4.837	525.18	--	--	--	--	--	--	--	--	--	--	No results	No results	Full match	Lipids and lipid-like molecules	Prenol lipids	Terpene glycosides	Iridoid O-glycosides	0.256258	-1.96433	0.00556785	0.916667	1.13604	down	835466	4.91403e+06	1.70895e+06	1.21567e+07	1.38075e+06	2.36191e+06	2.00487e+07	1.1926e+07	1.19086e+07	2.21822e+07	9.91985e+06	1.51641e+07
2-Arachidonoyl glycerol	2-Arachidonoylglycerol; 2-Arachidonoyl-sn-glycerol; 2-AG	C23 H38 O4	378.276	9.928	379.283	cpd:C13856	--	--	LMGL01010028	--	--	--	Glycerolipids [GL]	Monoradylglycerols [GL01]	Monoacylglycerols [GL0101]	Full match	No results	No results	Lipids and lipid-like molecules	Endocannabinoids	Not available	Endocannabinoids	1.67967	0.748181	0.00608717	1	1.16591	up	3.80699e+06	3.75074e+06	5.76468e+06	6.79793e+06	3.59703e+06	3.64087e+06	3.07205e+06	2.0818e+06	2.09823e+06	2.72663e+06	2.71769e+06	3.59143e+06
Topotecan	Topotecan	C23 H23 N3 O5	421.162	7.762	420.155	cpd:C11158	--	HMDB0015164	--	Alkaloids and derivatives	Camptothecins	-	--	--	--	No results	No results	Full match	Alkaloids and derivatives	Camptothecins	Not available	Camptothecins	1.67618	0.745176	0.00612147	0.916667	1.12039	up	447322	547180	343531	573119	530710	810116	280011	381086	375656	287265	351463	264633
6-Methylcoumarin	--	C10 H8 O2	160.053	10.748	183.042	--	--	HMDB0032394	--	Phenylpropanoids and polyketides	Coumarins and derivatives	-	--	--	--	No results	No results	Full match	Phenylpropanoids and polyketides	Coumarins and derivatives	Not available	Coumarins and derivatives	0.0972326	-3.36242	0.00612394	0.944444	1.28099	down	529697	4.14917e+06	569926	907138	496343	468877	4.00933e+07	895449	1.22769e+07	6.87587e+06	7.1757e+06	5.92111e+06
α,α-Trehalose	alpha,alpha-Trehalose; alpha,alpha'-Trehalose; Trehalose	C12 H22 O11	342.115	1.396	377.084	cpd:C01083	map00500 Starch and sucrose metabolism;map01100 Metabolic pathways;map01110 Biosynthesis of secondary metabolites;map02010 ABC transporters	HMDB0000975	--	Organic oxygen compounds	Organooxygen compounds	Carbohydrates and carbohydrate conjugates	--	--	--	Full match	Full match	Full match	Organic oxygen compounds	Organooxygen compounds	Carbohydrates and carbohydrate conjugates	O-glycosyl compounds	2.99312	1.58165	0.00632869	0.916667	1.31864	up	2.96338e+09	2.76458e+09	1.07398e+09	2.49267e+09	2.2136e+09	3.87851e+09	2.2715e+09	1.15426e+09	4.15465e+08	5.57692e+08	4.02183e+08	3.39608e+08
Glu-Glu	Glutamyl-glutamic acid; L-alpha-Glutamyl-L-glutamic acid; Glu-Glu	C10 H14 N2 O7	274.081	1.454	273.074	cpd:C01425	--	HMDB0028818	--	Organic acids and derivatives	Carboxylic acids and derivatives	Amino acids, peptides, and analogues	--	--	--	No results	No results	Full match	Organic acids and derivatives	Carboxylic acids and derivatives	Amino acids, peptides, and analogues	Dipeptides	2.668	1.41576	0.00706429	0.888889	1.73023	up	8.38737e+06	2.14649e+07	9.63942e+06	2.64366e+07	9.86448e+06	1.12163e+07	1.18891e+07	6.65644e+06	2.56907e+06	4.56081e+06	2.96748e+06	3.96921e+06
LPA 18:0	1-Acyl-sn-glycerol 3-phosphate; 2-Lysophosphatidate; Lysophosphatidate; Lysophosphatidic acid	C21 H43 O7 P	438.274	11.828	437.266	cpd:C00681	map00561 Glycerolipid metabolism;map00564 Glycerophospholipid metabolism;map01100 Metabolic pathways;map01110 Biosynthesis of secondary metabolites	--	LMGP10050043	--	--	--	Glycerophospholipids [GP]	Glycerophosphates [GP10]	Monoacylglycerophosphates [GP1005]	No results	Full match	Full match	Lipids and lipid-like molecules	Glycerophospholipids	Glycerophosphates	1,2-diacylglycerol-3-phosphates	0.163856	-2.6095	0.00713358	0.944444	1.43	down	3.26541e+07	4.2656e+08	7.07631e+07	2.24678e+08	2.35656e+07	2.87112e+07	2.52853e+09	1.73945e+08	6.9017e+08	4.63048e+08	4.88454e+08	5.80481e+08
3-n-Butylphathlide	--	C12 H14 O2	208.108	1.234	191.105	--	--	--	--	--	--	--	--	--	--	No results	Invalid mass	No results					1.82806	0.87031	0.00716741	0.944444	1.36686	up	4.11591e+06	3.44155e+06	3.53653e+06	4.19284e+06	3.64513e+06	1.72671e+06	2.87897e+06	2.25103e+06	1.62338e+06	1.72064e+06	1.39219e+06	1.4347e+06
13,14-dihydro Prostaglandin E1	--	C20 H36 O5	356.256	7.67	379.246	--	--	--	--	--	--	--	--	--	--	Full match	No results	No results	Lipids and lipid-like molecules	Fatty Acyls	Eicosanoids	Prostaglandins and related compounds	0.399565	-1.3235	0.00726703	0.916667	1.74264	down	7.73379e+06	1.29084e+07	8.90123e+06	1.4983e+07	8.32275e+06	7.19366e+06	4.1057e+07	8.71698e+06	2.40533e+07	2.632e+07	2.4028e+07	2.60953e+07
Lysope 16:0	--	C21 H44 N O7 P	453.287	10.138	454.294	--	--	--	--	--	--	--	--	--	--	No results	No results	Full match	Lipids and lipid-like molecules	Glycerophospholipids	Glycerophosphoethanolamines	1-(1Z-alkenyl)-glycero-3-phosphoethanolamines	0.405374	-1.30267	0.00741667	0.972222	1.75022	down	1.22218e+06	1.3746e+06	4.12901e+06	1.42768e+06	676873	2.40952e+06	5.73594e+06	3.2803e+06	4.65285e+06	4.21557e+06	5.17994e+06	4.66249e+06
Carbendazim	Carbendazim; Mecarzole	C9 H9 N3 O2	191.07	5.27	192.077	cpd:C10897	--	HMDB0031769	--	Organoheterocyclic compounds	Benzimidazoles	2-benzimidazolylcarbamic acid esters	--	--	--	Full match	No results	No results	Organoheterocyclic compounds	Benzimidazoles	2-benzimidazolylcarbamic acid esters	2-benzimidazolylcarbamic acid esters	0.286833	-1.80172	0.00754023	0.888889	1.55786	down	1.71374e+08	2.46938e+07	3.41592e+07	1.54419e+07	4.13193e+07	7.53969e+07	6.92592e+07	3.73063e+08	1.69352e+08	1.58908e+08	2.23302e+08	2.69518e+08
Caffeic acid O-glucoside	--	C15 H18 O9	342.094	5.099	341.087	--	--	--	--	--	--	--	--	--	--	No results	No results	Full match	Organic oxygen compounds	Organooxygen compounds	Carbohydrates and carbohydrate conjugates	Phenolic glycosides	0.521995	-0.937892	0.00755647	0.888889	1.80202	down	3.39805e+06	5.71536e+06	1.15245e+07	5.89672e+06	4.14881e+06	7.20037e+06	1.29768e+07	1.67606e+07	1.0832e+07	1.02478e+07	1.0965e+07	1.07929e+07
Lysopa 18:0	--	C21 H43 O7 P	438.273	11.612	437.266	--	--	--	--	--	--	--	--	--	--	No results	No results	Full match	Lipids and lipid-like molecules	Glycerophospholipids	Glycerophosphates	Monoalkylglycerophosphates	0.164394	-2.60477	0.00769983	0.944444	1.43138	down	3.29786e+07	4.57065e+08	7.42187e+07	2.39623e+08	2.30035e+07	2.8919e+07	2.6721e+09	1.7799e+08	7.32428e+08	4.86578e+08	5.19922e+08	6.16822e+08
DNH	--	C14 H20 N6 O7	384.141	5.096	385.148	--	--	--	--	--	--	--	--	--	--	Full match	No results	No results					1.56671	0.64774	0.00795301	0.972222	1.38214	up	6.35846e+06	5.99122e+06	6.46296e+06	8.57896e+06	5.74925e+06	5.19147e+06	5.38254e+06	3.71052e+06	4.73207e+06	4.22745e+06	2.37859e+06	4.03557e+06
PA 18:0_18:2	--	C39 H73 O8 P	700.504	9.911	699.497	--	--	--	LMGP10010876	--	--	--	Glycerophospholipids [GP]	Glycerophosphates [GP10]	Diacylglycerophosphates [GP1001]	No results	Full match	No results					3.39139	1.76188	0.00898952	0.944444	1.48106	up	622483	972657	2.10618e+06	3.55247e+06	1.38994e+06	2.54234e+06	651356	633132	534752	457565	499279	522290
2-(14,15-Epoxyeicosatrienoyl) glycerol	--	C23 H38 O5	394.272	8.534	395.279	--	--	HMDB0013651	--	Lipids and lipid-like molecules	Glycerolipids	Monoradylglycerols	--	--	--	Full match	No results	No results	Lipids and lipid-like molecules	Glycerolipids	Monoradylglycerols	2-monoacylglycerols	1.50794	0.592583	0.0090982	0.888889	1.33315	up	1.11352e+07	1.29365e+07	8.7706e+06	1.2813e+07	1.38825e+07	1.66747e+07	1.12489e+07	9.4363e+06	8.97622e+06	5.88523e+06	7.76179e+06	7.23222e+06
LysoPC 16:2	--	C24 H46 N O7 P	491.3	8.987	490.293	--	--	--	--	--	--	--	--	--	--	No results	No results	Full match					3.25015	1.70051	0.00917141	0.916667	1.17407	up	954377	2.58024e+06	528359	1.87253e+06	1.11662e+06	2.92423e+06	1.65882e+06	219978	271234	431800	256435	231239
PDMP	--	C23 H38 N2 O3	390.293	7.994	391.3	--	--	--	--	--	--	--	--	--	--	Invalid mass	No results	No results	Organic nitrogen compounds	Organonitrogen compounds	Amines	Aralkylamines	1.60378	0.681474	0.00926361	0.916667	1.48174	up	8.01179e+06	7.317e+06	1.10945e+07	6.69811e+06	1.15572e+07	8.49521e+06	8.19939e+06	4.8698e+06	5.03618e+06	5.05536e+06	3.48241e+06	6.51217e+06
Danshenol C	--	C21 H20 O4	336.136	5.596	337.143	--	--	--	--	--	--	--	--	--	--	No results	No results	Full match	Lipids and lipid-like molecules	Prenol lipids	Diterpenoids	Tanshinones, isotanshinones, and derivatives	2.01778	1.01277	0.0098863	0.944444	1.69705	up	1.54772e+07	3.14055e+07	1.78115e+07	2.27942e+07	4.16377e+07	1.51637e+07	1.15522e+07	1.30713e+07	1.27984e+07	1.59601e+07	1.06184e+07	7.50867e+06
6-Deoxy-D-glucose	6-Deoxy-D-glucose; D-Quinovose; D-Chinovose; D-Glucomethylose; Isorhamnose; D-Epifucose; Isorhodeose	C6 H12 O5	164.068	1.403	199.037	cpd:C02522	--	--	--	--	--	--	--	--	--	No results	No results	Full match	Organic oxygen compounds	Organooxygen compounds	Carbohydrates and carbohydrate conjugates	Hexoses	0.18271	-2.45237	0.00989781	0.944444	1.61718	down	1.20491e+07	2.87383e+08	6.05957e+07	2.82558e+08	1.78014e+07	1.90203e+07	1.18046e+09	9.64537e+07	6.1433e+08	5.55331e+08	5.86593e+08	6.85332e+08
Phenprobamate	--	C10 H13 N O2	179.094	5.212	178.087	--	--	HMDB0256418	--	Benzenoids	Benzene and substituted derivatives	-	--	--	--	No results	No results	Full match	Benzenoids	Benzene and substituted derivatives	Not available	Benzene and substituted derivatives	3.34425	1.74168	0.0100251	1	1.66272	up	2.34214e+06	7.30821e+06	2.61653e+06	9.88405e+06	2.1919e+06	3.00764e+06	1.75371e+06	1.15122e+06	1.11959e+06	1.40188e+06	1.32507e+06	1.42689e+06
2-[(3S)-1-Benzyl-3-pyrrolidinyl]-1-methyl-1H-benzimidazole	--	C19 H21 N3	291.174	5.777	292.182	--	--	--	--	--	--	--	--	--	--	Full match	No results	No results	Organoheterocyclic compounds	Benzimidazoles	Not available	Benzimidazoles	0.170652	-2.55087	0.0101058	0.888889	1.37055	down	531195	458187	3.37509e+06	6.31511e+06	505884	479111	2.80685e+06	1.79087e+06	1.27994e+07	1.96721e+07	8.80559e+06	2.24784e+07
VPH	--	C16 H25 N5 O4	333.179	4.768	334.187	--	--	--	--	--	--	--	--	--	--	Invalid mass	No results	No results					0.453088	-1.14214	0.0101577	0.916667	1.30493	down	2.49572e+08	6.70513e+08	2.82567e+08	1.13789e+09	3.69917e+08	2.98982e+08	1.40779e+09	1.24953e+09	8.10921e+08	1.11202e+09	8.78514e+08	1.18331e+09
Glabrolide	--	C30 H44 O4	468.325	7.993	469.332	--	--	HMDB0034515	--	Lipids and lipid-like molecules	Prenol lipids	Triterpenoids	--	--	--	No results	Full match	No results					1.61049	0.687504	0.0101838	0.916667	1.53581	up	8.9865e+06	8.88994e+06	9.44706e+06	7.6532e+06	1.207e+07	9.17137e+06	9.00325e+06	6.09022e+06	6.00955e+06	4.50511e+06	3.41029e+06	5.88893e+06
Ophiopogonanone E	--	C19 H20 O7	360.122	5.789	361.129	--	--	--	--	--	--	--	--	--	--	No results	No results	Full match	Phenylpropanoids and polyketides	Homoisoflavonoids	Homoisoflavans	Homoisoflavanones	3.6899	1.88358	0.0105473	0.916667	1.64156	up	2.91646e+06	8.1104e+06	1.02658e+06	2.49271e+06	3.19984e+06	7.13104e+06	768785	857036	617467	1.46035e+06	2.5488e+06	489485
LPE 18:0	--	C23 H48 N O7 P	232.146	10.314	482.326	--	--	--	LMGP02050038	--	--	--	Glycerophospholipids [GP]	Glycerophosphoethanolamines [GP02]	Monoacylglycerophosphoethanolamines [GP0205]	No results	Invalid mass	No match	Lipids and lipid-like molecules	Glycerophospholipids	Glycerophosphoethanolamines	1-acyl-sn-glycero-3-phosphoethanolamines	0.504112	-0.988184	0.0107856	0.944444	1.5353	down	7.73668e+06	7.3651e+06	5.56059e+06	6.48079e+06	4.62714e+06	1.27009e+07	1.54721e+07	2.61581e+07	1.40417e+07	9.84183e+06	1.42192e+07	8.48409e+06
Toosendanin	--	C30 H38 O11	574.239	4.798	575.246	--	--	HMDB0259107	--	Lipids and lipid-like molecules	Prenol lipids	Triterpenoids	--	--	--	No results	No results	Full match	Lipids and lipid-like molecules	Prenol lipids	Triterpenoids	Limonoids	0.274269	-1.86634	0.01101	0.916667	1.43396	down	913164	941755	3.81145e+06	746419	1.23057e+06	2.02145e+06	7.51618e+06	1.42404e+07	2.77452e+06	4.78299e+06	1.69394e+06	4.23043e+06
N-Acetyl-DL-serine	--	C5 H9 N O4	147.053	1.754	146.046	--	--	--	--	--	--	--	--	--	--	Full match	Full match	Full match	Organic acids and derivatives	Carboxylic acids and derivatives	Amino acids, peptides, and analogues	N-acyl-alpha amino acids	1.52833	0.611953	0.0113063	1	1.37454	up	1.32719e+08	1.87259e+08	1.20855e+08	2.33966e+08	1.49968e+08	1.24627e+08	1.15043e+08	1.15776e+08	9.26696e+07	1.00725e+08	9.02344e+07	1.06749e+08
N1-(3-amino-4-chlorophenyl)-2-[2,4-di(tert-pentyl)phenoxy]acetamide	--	C24 H33 Cl N2 O2	370.221	5.275	415.219	--	--	--	--	--	--	--	--	--	--	Invalid mass	No results	No results					2.40296	1.26481	0.0114337	0.944444	1.35552	up	2.40364e+07	2.41763e+07	6.9737e+07	5.68572e+07	4.53035e+07	3.20454e+07	1.94091e+07	1.97932e+07	5.56694e+06	2.4599e+07	1.5593e+07	1.99743e+07
LPE 14:0	--	C19 H40 N O7 P	425.254	8.604	424.246	--	--	--	LMGP02050033	--	--	--	Glycerophospholipids [GP]	Glycerophosphoethanolamines [GP02]	Monoacylglycerophosphoethanolamines [GP0205]	No results	Full match	Full match	Lipids and lipid-like molecules	Glycerophospholipids	Glycerophosphoethanolamines	1-acyl-sn-glycero-3-phosphoethanolamines	0.517293	-0.950945	0.0114659	0.861111	1.68412	down	1.86594e+06	1.84397e+06	1.63118e+06	1.02106e+06	2.04653e+06	4.28358e+06	3.49702e+06	3.66607e+06	3.92717e+06	3.46547e+06	3.10431e+06	6.87586e+06
3-Hydroxy-glabrol	--	C25 H28 O5	408.194	10.511	407.187	--	--	--	--	--	--	--	--	--	--	No results	No results	Full match	Phenylpropanoids and polyketides	Flavonoids	Flavans	8-prenylated flavanones	0.478146	-1.06448	0.011572	0.916667	1.67054	down	3.2955e+06	4.94446e+06	2.84094e+06	4.45927e+06	3.38218e+06	8.81823e+06	1.01242e+07	4.64102e+06	1.26493e+07	1.21636e+07	6.0506e+06	1.23882e+07
Terephthalic acid	Terephthalate; Terephthalic acid; 1,4-Benzenedicarboxylic acid	C8 H6 O4	166.026	5.646	333.061	cpd:C06337	map01100 Metabolic pathways	HMDB0002428	--	Benzenoids	Benzene and substituted derivatives	Benzoic acids and derivatives	--	--	--	No results	No results	Full match	Organic acids and derivatives	Carboxylic acids and derivatives	Dicarboxylic acids and derivatives	Dicarboxylic acids and derivatives	1.86862	0.901973	0.0119654	0.833333	1.41396	up	2.75577e+06	1.51342e+06	1.63279e+06	2.67849e+06	1.42036e+06	3.05192e+06	1.01684e+06	1.7328e+06	897814	667390	1.66734e+06	1.00305e+06
11-Deoxy prostaglandin F1α	--	C20 H36 O4	362.244	8.258	363.251	--	--	--	--	--	--	--	--	--	--	Invalid mass	No results	No results	Lipids and lipid-like molecules	Fatty Acyls	Eicosanoids	Prostaglandins and related compounds	0.172779	-2.533	0.0120525	0.944444	1.6043	down	3.18778e+06	5.96224e+07	9.27741e+06	6.59121e+07	2.67057e+06	4.1536e+06	3.7381e+08	1.86311e+07	9.56288e+07	1.53754e+08	1.09718e+08	8.66608e+07
Panthenol	Pantothenol; (R)-2,4-Dihydroxy-N-(3-hydroxypropyl)-3,3-dimethylbutanamide; Dexpanthenol; 2,4-Dihydroxy-N-(3-hydroxypropyl)-3,3-dimethylbutanamide; (+)-Panthenol; Bepanthen; Bepanthene; Bepantol; D-(+)-2,4-Dihydroxy-N-(3-hydroxypropyl)-3,3-dimethylbutyramide; Cozyme; D(+)-Panthenol; D(+)-Pantothenyl alcohol; D-P-A Injection; D-Panthenol; d-Pantothenol; d-Pantothenyl alcohol; Ilopan; Motilyn; Panad…	C9 H19 N O4	205.132	5.068	206.139	cpd:C05944	map00770 Pantothenate and CoA biosynthesis	HMDB0004231	--	Organic oxygen compounds	Organooxygen compounds	Alcohols and polyols	--	--	--	Full match	Full match	Full match	Lipids and lipid-like molecules	Fatty Acyls	Fatty amides	N-acyl amines	0.21678	-2.20569	0.0121451	0.916667	1.72168	down	4.10106e+06	5.18393e+06	8.82336e+06	6.01029e+06	1.0633e+08	7.9941e+07	9.27643e+07	5.47692e+07	1.0634e+08	1.13729e+08	1.94037e+08	4.08882e+08
δ-Ribono-1,4-lactone	--	C5 H8 O5	148.037	1.329	147.03	--	--	--	--	--	--	--	--	--	--	Full match	Full match	Full match	Organic oxygen compounds	Organooxygen compounds	Carbohydrates and carbohydrate conjugates	Pentoses	0.498379	-1.00468	0.0121804	0.916667	1.313	down	3.76478e+08	1.04406e+08	1.93143e+08	1.45061e+08	1.6752e+08	1.53332e+08	2.17796e+08	4.75113e+08	5.08296e+08	5.19339e+08	2.42284e+08	3.24468e+08
3-Indoleacetonitrile	3-Indoleacetonitrile; Indol-3-ylacetonitrile; Indole-3-acetonitrile; (Indol-3-yl)acetonitrile	C10 H8 N2	156.068	5.432	155.061	cpd:C02938	map00380 Tryptophan metabolism	HMDB0006524	--	Organoheterocyclic compounds	Indoles and derivatives	Indoles	--	--	--	No results	No results	Full match	Organoheterocyclic compounds	Indoles and derivatives	Indoles	3-alkylindoles	3.37694	1.75572	0.012229	1	1.66957	up	4.43993e+06	1.24052e+07	4.27544e+06	2.29759e+07	5.03616e+06	6.93149e+06	3.15233e+06	3.49401e+06	2.43453e+06	2.80407e+06	1.99752e+06	2.71959e+06
Galangin	Galangin; 3,5,7-Trihydroxyflavone	C15 H10 O5	270.053	6.139	271.061	cpd:C10044	map00941 Flavonoid biosynthesis	HMDB0029521	LMPK12111653	Phenylpropanoids and polyketides	Flavonoids	Flavones	Polyketides [PK]	Flavonoids [PK12]	Flavones and Flavonols [PK1211]	No results	No results	Full match	Phenylpropanoids and polyketides	Flavonoids	Flavones	Flavonols	1.54287	0.625617	0.0126588	1	1.18704	up	4.17089e+06	4.15279e+06	4.48343e+06	4.44291e+06	3.92769e+06	8.12926e+06	2.80527e+06	2.4067e+06	3.46419e+06	3.56907e+06	3.26039e+06	3.48947e+06
Androsin	--	C15 H20 O8	328.115	5.243	327.108	--	--	--	--	--	--	--	--	--	--	No results	No results	Full match	Lipids and lipid-like molecules	Steroids and steroid derivatives	Androstane steroids	Androgens and derivatives	1.70523	0.769968	0.0129911	0.916667	1.31946	up	3.1969e+06	3.98051e+06	2.12844e+06	3.22309e+06	1.6648e+06	3.39978e+06	1.12441e+06	1.64466e+06	2.02376e+06	2.08384e+06	1.42284e+06	2.01787e+06
Prostaglandin K1	--	C20 H32 O5	334.211	7.411	369.18	--	--	--	LMFA03010170	--	--	--	Fatty Acyls [FA]	Eicosanoids [FA03]	Prostaglandins [FA0301]	Invalid mass	No results	No results	Lipids and lipid-like molecules	Fatty Acyls	Eicosanoids	Prostaglandins and related compounds	1.52142	0.605422	0.0134302	0.916667	1.45465	up	1.08811e+08	1.00171e+08	7.2534e+07	9.91728e+07	9.15055e+07	6.79603e+07	5.74071e+07	9.59972e+07	5.26305e+07	5.61358e+07	3.86955e+07	5.41663e+07
LPG 17:0	--	C23 H47 O9 P	498.295	10.696	497.288	--	--	--	LMGP04050033	--	--	--	Glycerophospholipids [GP]	Glycerophosphoglycerols [GP04]	Monoacylglycerophosphoglycerols [GP0405]	No results	Full match	No results	Lipids and lipid-like molecules	Glycerophospholipids	Glycerophosphoglycerols	Phosphatidylglycerols	1.95112	0.964306	0.0136775	0.888889	1.03565	up	1.68518e+07	2.11158e+07	6.87771e+06	1.44173e+07	1.81436e+07	1.01386e+07	6.72906e+06	5.61704e+06	8.4463e+06	7.16086e+06	9.16406e+06	7.75155e+06
Tanshinlactone	--	C17 H12 O3	264.079	2.079	265.086	--	--	--	--	--	--	--	--	--	--	No results	No results	Full match	Lipids and lipid-like molecules	Steroids and steroid derivatives	Oxasteroids and derivatives	Tanshinlactones and derivatives	0.55015	-0.862104	0.0137407	0.972222	1.56685	down	466831	896075	1.4293e+06	754178	1.1948e+06	1.55545e+06	2.20293e+06	1.93038e+06	1.77225e+06	2.1529e+06	1.87291e+06	1.51396e+06
Valepotriate	Valtratum; Valtrate	C22 H30 O8	422.195	9.047	421.187	cpd:C09801	--	HMDB0034493	LMPR0102070055	Lipids and lipid-like molecules	Prenol lipids	Monoterpenoids	Prenol Lipids [PR]	Isoprenoids [PR01]	C10 isoprenoids (monoterpenes) [PR0102]	No results	No results	Full match	Lipids and lipid-like molecules	Prenol lipids	Monoterpenoids	Iridoids and derivatives	0.46123	-1.11644	0.013905	0.944444	1.62296	down	1.19444e+06	1.54798e+06	1.24107e+06	1.47516e+06	766448	2.83743e+06	2.18768e+06	1.57021e+06	3.02731e+06	3.82083e+06	3.0267e+06	6.01586e+06
16(R)-HETE	16(R)-HETE; (5Z,8Z,11Z,14Z)-(16R)-16-Hydroxyeicosa-5,8,11,14-tetraenoic acid; (5Z,8Z,11Z,14Z)-(16R)-16-Hydroxyicosa-5,8,11,14-tetraenoic acid	C20 H32 O3	342.218	8.628	343.225	cpd:C14778	map00590 Arachidonic acid metabolism	HMDB0004680	--	Lipids and lipid-like molecules	Fatty Acyls	Eicosanoids	--	--	--	Invalid mass	No results	No results	Lipids and lipid-like molecules	Fatty Acyls	Eicosanoids	Hydroxyeicosatetraenoic acids	0.352569	-1.50402	0.0141253	0.944444	1.62317	down	5.23093e+06	8.70068e+06	5.18461e+06	9.46199e+06	1.80606e+06	3.37731e+06	3.69945e+07	6.12809e+06	1.10993e+07	1.22332e+07	1.37243e+07	1.55793e+07
1-Stearoylglycerol	--	C21 H42 O4	358.309	10.72	381.298	--	--	HMDB0244009	--	Lipids and lipid-like molecules	Fatty Acyls	Fatty alcohols	--	--	--	Full match	Full match	No results	Lipids and lipid-like molecules	Glycerolipids	Monoradylglycerols	1-monoacylglycerols	0.658401	-0.602962	0.0141907	0.944444	1.24256	down	7.00053e+07	3.41729e+07	4.97769e+07	4.34637e+07	4.87593e+07	4.75649e+07	5.2199e+07	1.0457e+08	5.82232e+07	7.20472e+07	8.48837e+07	7.42237e+07
D-δ-Tocopherol	delta-Tocopherol	C27 H46 O2	402.351	10.935	403.358	cpd:C14151	map00130 Ubiquinone and other terpenoid-quinone biosynthesis;map01100 Metabolic pathways;map01110 Biosynthesis of secondary metabolites	HMDB0002902	--	Lipids and lipid-like molecules	Prenol lipids	Quinone and hydroquinone lipids	--	--	--	Full match	No results	No results	Lipids and lipid-like molecules	Prenol lipids	Quinone and hydroquinone lipids	Tocopherols	0.441903	-1.1782	0.0146569	0.916667	1.06472	down	5.665e+06	2.02269e+06	2.33489e+06	2.48378e+06	3.75652e+06	2.25524e+06	3.31843e+06	9.68448e+06	6.06955e+06	6.92205e+06	1.21217e+07	3.78919e+06
(+/-)11(12)-DiHET	--	C20 H34 O4	360.226	7.831	361.234	--	--	--	--	--	--	--	--	--	--	Invalid mass	No results	No results	Lipids and lipid-like molecules	Fatty Acyls	Eicosanoids	Hydroxyeicosatrienoic acids	0.373292	-1.42162	0.0148192	0.888889	1.58606	down	5.84065e+06	4.04153e+07	1.40218e+07	3.43405e+07	6.97371e+06	1.04239e+07	9.29079e+07	3.0371e+07	2.67169e+07	5.14818e+07	4.86225e+07	4.9976e+07
gamma-Glutamate-Cysteine	-	C8 H14 N2 O5 S	250.061	5.735	249.054	cpd:C00669	map00480 Glutathione metabolism;map01100 Metabolic pathways;map01240 Biosynthesis of cofactors	--	--	--	--	--	--	--	--	No results	No results	Full match					0.639458	-0.645079	0.0164588	0.888889	1.12549	down	1.56791e+06	1.21461e+06	945005	1.14043e+06	834924	1.39459e+06	1.39399e+06	1.89534e+06	1.68675e+06	3.0409e+06	1.55736e+06	1.52487e+06
RLK	--	C18 H37 N7 O4	397.284	6.018	398.291	--	--	--	--	--	--	--	--	--	--	Invalid mass	No results	No results					0.629748	-0.667154	0.0166567	0.888889	1.4952	down	1.27903e+07	1.74029e+07	1.00197e+07	2.05134e+07	1.9314e+07	1.54387e+07	1.70564e+07	1.932e+07	3.50351e+07	2.51764e+07	3.22521e+07	2.27746e+07
Prostaglandin E2	Prostaglandin E2; (5Z,13E)-(15S)-11alpha,15-Dihydroxy-9-oxoprosta-5,13-dienoate; (5Z,13E)-(15S)-11alpha,15-Dihydroxy-9-oxoprost-13-enoate; Dinoprostone; PGE2	C20 H32 O5	352.224	6.991	351.216	cpd:C00584	map00590 Arachidonic acid metabolism;map01100 Metabolic pathways	HMDB0001220	LMFA03010003	Lipids and lipid-like molecules	Fatty Acyls	Eicosanoids	Fatty Acyls [FA]	Eicosanoids [FA03]	Prostaglandins [FA0301]	Full match	No results	No results	Lipids and lipid-like molecules	Fatty Acyls	Eicosanoids	Prostaglandins and related compounds	0.318738	-1.64956	0.0167772	0.944444	1.61671	down	452935	520972	445434	378831	525309	381272	2.01598e+06	467655	3.17555e+06	962629	917905	946089
LPA 20:2	1-Acyl-sn-glycerol 3-phosphate; 2-Lysophosphatidate; Lysophosphatidate; Lysophosphatidic acid	C23 H43 O7 P	462.274	11.327	461.267	cpd:C00681	map00561 Glycerolipid metabolism;map00564 Glycerophospholipid metabolism;map01100 Metabolic pathways;map01110 Biosynthesis of secondary metabolites	--	LMGP10050027	--	--	--	Glycerophospholipids [GP]	Glycerophosphates [GP10]	Monoacylglycerophosphates [GP1005]	No results	Full match	No results	Lipids and lipid-like molecules	Glycerophospholipids	Glycerophosphates	1,2-diacylglycerol-3-phosphates	0.290924	-1.78129	0.0168111	0.888889	1.13281	down	1.61746e+07	5.34032e+07	1.54734e+07	3.4667e+07	1.28205e+07	1.73257e+07	2.52432e+08	2.6862e+07	7.37186e+07	6.07513e+07	4.88814e+07	5.24881e+07
Rauwolscine hydrochloride	--	C21 H27 Cl N2 O3	390.17	5.507	391.177	--	--	--	--	--	--	--	--	--	--	No results	No results	Full match	Alkaloids and derivatives	Yohimbine alkaloids	Not available	Yohimbine alkaloids	1.69349	0.760002	0.0174914	0.888889	1.08171	up	3.92123e+06	5.26112e+06	3.85433e+06	4.53856e+06	2.5728e+06	3.17364e+06	3.4516e+06	3.22509e+06	2.42915e+06	1.83617e+06	1.34034e+06	1.489e+06
4-decyl-3-hydroxy-5-oxooxolane-2,3-dicarboxylic acid	--	C16 H26 O7	352.155	8.558	353.163	--	--	--	--	--	--	--	--	--	--	Invalid mass	No results	No results					0.665032	-0.588504	0.017678	0.944444	1.27618	down	3.89131e+07	3.06251e+07	3.06118e+07	1.91255e+07	1.83307e+07	1.95548e+07	3.94045e+07	4.20637e+07	4.11901e+07	3.54567e+07	4.75425e+07	3.06633e+07
Muramic acid	Muramic acid; 3-O-alpha-Carboxyethyl-D-glucosamine; 2-Amino-3-O-[(R)-1-carboxyethyl]-2-deoxy-D-glucopyranose	C9 H17 N O7	251.101	1.339	252.108	cpd:C06470	--	HMDB0003254	--	Organic oxygen compounds	Organooxygen compounds	Carbohydrates and carbohydrate conjugates	--	--	--	No results	No results	Full match	Organic oxygen compounds	Organooxygen compounds	Carbohydrates and carbohydrate conjugates	Sugar acids and derivatives	0.553021	-0.854594	0.0179148	1	1.69875	down	1.45802e+07	5.41245e+06	1.91639e+07	1.44063e+07	1.53827e+07	1.98059e+07	3.06149e+07	2.33019e+07	2.81958e+07	2.42345e+07	2.71583e+07	2.6979e+07
15(R),19(R)-Hydroxy prostaglandin F1α	--	C20 H36 O6	354.24	6.899	353.232	--	--	--	--	--	--	--	--	--	--	Invalid mass	No results	No results	Lipids and lipid-like molecules	Fatty Acyls	Eicosanoids	Prostaglandins and related compounds	0.260966	-1.93807	0.0179586	0.944444	1.5397	down	1.91681e+06	8.31396e+06	2.47301e+06	7.39455e+06	2.84929e+06	2.62071e+06	4.25332e+07	3.49398e+06	8.56575e+06	1.01753e+07	1.29911e+07	2.02163e+07
Poricoic acid A	--	C31 H46 O5	498.332	9.633	499.34	--	--	--	--	--	--	--	--	--	--	No results	No results	Full match	Lipids and lipid-like molecules	Prenol lipids	Triterpenoids	Triterpenoids	0.377855	-1.4041	0.0183815	0.944444	1.32702	down	3.86349e+06	506232	1.92194e+06	501774	2.61052e+06	511059	3.84032e+06	3.95637e+06	3.21493e+06	4.93852e+06	4.42587e+06	5.86427e+06
11-Deoxy prostaglandin F1β	--	C20 H36 O4	322.252	7.297	323.259	--	--	--	--	--	--	--	--	--	--	Invalid mass	No results	No results	Lipids and lipid-like molecules	Fatty Acyls	Eicosanoids	Prostaglandins and related compounds	0.427817	-1.22493	0.0184584	0.916667	1.30972	down	1.76357e+07	2.86157e+07	3.92987e+07	2.34004e+07	3.46027e+07	1.47524e+07	1.39319e+08	2.87784e+07	4.49274e+07	5.74779e+07	6.02952e+07	3.9233e+07
Hydroxytyrosol	--	C8 H10 O3	154.062	1.583	153.055	--	--	HMDB0005784	--	Benzenoids	Phenols	Tyrosols and derivatives	--	--	--	No results	No results	Full match	Benzenoids	Phenols	Tyrosols and derivatives	Tyrosols	1.9099	0.933494	0.0188659	0.833333	1.3475	up	348113	751329	453385	542030	229152	644637	379803	242878	240972	237331	211255	242112
7-Methoxy-4-methylcoumarin	--	C11 H10 O3	190.064	5.775	191.071	--	--	--	--	--	--	--	--	--	--	No results	No results	Full match	Phenylpropanoids and polyketides	Coumarins and derivatives	Not available	Coumarins and derivatives	0.639528	-0.64492	0.0189851	0.944444	1.26302	down	1.28654e+07	8.89121e+06	5.78374e+06	9.16491e+06	1.52726e+07	6.99647e+06	1.62756e+07	1.57635e+07	1.14779e+07	1.62161e+07	1.55485e+07	1.69336e+07
Lysopg 18:1	--	C24 H47 O9 P	510.297	8.668	511.304	--	--	--	--	--	--	--	--	--	--	No results	No results	Full match	Lipids and lipid-like molecules	Glycerophospholipids	Glycerophosphocholines	1-acyl-sn-glycero-3-phosphocholines	0.466182	-1.10103	0.0199735	0.833333	1.37642	down	2.88516e+06	1.20099e+06	1.76934e+06	1.35578e+06	2.83633e+06	1.36874e+06	3.55163e+06	6.80917e+06	2.42252e+06	2.75465e+06	2.24605e+06	6.70499e+06
Pheophorbide A	Pheophorbide a	C35 H36 N4 O5	592.267	10.703	591.26	cpd:C18021	map00860 Porphyrin and chlorophyll metabolism;map01110 Biosynthesis of secondary metabolites	--	--	--	--	--	--	--	--	No results	No results	Full match	Organoheterocyclic compounds	Tetrapyrroles and derivatives	Not available	Tetrapyrroles and derivatives	0.2641	-1.92084	0.020529	0.916667	1.57838	down	271648	225888	698290	586788	353284	751524	1.45948e+06	2.74904e+06	812966	833785	4.57683e+06	500965
Echinocystic acid	Echinocystic acid	C30 H48 O4	472.356	8.035	473.363	cpd:C08942	--	HMDB0251690	--	Lipids and lipid-like molecules	Prenol lipids	Triterpenoids	--	--	--	No results	Full match	Full match	Lipids and lipid-like molecules	Prenol lipids	Triterpenoids	Triterpenoids	0.605047	-0.724881	0.020814	0.888889	1.57291	down	2.64394e+07	1.0404e+07	1.03647e+07	1.90981e+07	2.46038e+07	1.77171e+07	2.96203e+07	2.40477e+07	3.21717e+07	2.30782e+07	4.19541e+07	2.86629e+07
Corticosterone	Corticosterone; 11beta,21-Dihydroxy-4-pregnene-3,20-dione; Kendall's compound B; Reichstein's substance H	C21 H30 O4	346.213	8.161	347.22	cpd:C02140	map01100 Metabolic pathways	HMDB0001547	LMST02030186	Lipids and lipid-like molecules	Steroids and steroid derivatives	Hydroxysteroids	Sterol Lipids [ST]	Steroids [ST02]	C21 steroids (gluco/mineralocorticoids, progestogins) and derivatives [ST0203]	Invalid mass	No results	No results	Lipids and lipid-like molecules	Steroids and steroid derivatives	Hydroxysteroids	21-hydroxysteroids	0.611591	-0.70936	0.0212242	0.888889	1.41796	down	1.49136e+07	2.14502e+07	4.80791e+07	2.05315e+07	2.98245e+07	1.93737e+07	3.52432e+07	3.06315e+07	3.64031e+07	5.005e+07	4.79872e+07	5.17693e+07
N-(4-butyl-2-methylphenyl)-N'-[4-(4-methylpiperazino)phenyl]urea	--	C23 H32 N4 O	380.254	7.104	381.262	--	--	--	--	--	--	--	--	--	--	Invalid mass	No results	No results					0.233793	-2.09669	0.0222243	0.916667	1.47628	down	1.19523e+07	2.49833e+08	3.48174e+07	3.09479e+08	1.54893e+07	1.47845e+07	1.08903e+09	5.43157e+07	4.3071e+08	3.95553e+08	4.89367e+08	2.62896e+08
trans-10-Heptadecenoic Acid	--	C17 H32 O2	268.239	10.321	267.232	--	--	HMDB0244268	--	Lipids and lipid-like molecules	Fatty Acyls	Fatty acids and conjugates	--	--	--	Full match	No results	No results	Lipids and lipid-like molecules	Fatty Acyls	Fatty acids and conjugates	Long-chain fatty acids	0.566213	-0.820584	0.0224764	0.888889	1.52692	down	1.47633e+07	1.22939e+07	2.14441e+07	1.23564e+07	8.66207e+06	1.26197e+07	2.10423e+07	2.24049e+07	1.68338e+07	1.67459e+07	2.09977e+07	4.70436e+07
Tyramine	Tyramine; 2-(p-Hydroxyphenyl)ethylamine	C8 H11 N O	137.085	2.757	138.092	cpd:C00483	map00350 Tyrosine metabolism;map00950 Isoquinoline alkaloid biosynthesis;map01110 Biosynthesis of secondary metabolites	HMDB0000306	--	Benzenoids	Benzene and substituted derivatives	Phenethylamines	--	--	--	Full match	Full match	Full match	Benzenoids	Benzene and substituted derivatives	Phenethylamines	Phenethylamines	1.55903	0.640652	0.0227194	0.861111	1.38636	up	3.24082e+08	3.46638e+08	5.72383e+08	4.19298e+08	4.38466e+08	4.36247e+08	4.80675e+08	1.72027e+08	3.13759e+08	2.3701e+08	1.95738e+08	2.28156e+08
Agmatine	Agmatine; (4-Aminobutyl) guanidine	C5 H14 N4	113.096	1.247	131.13	cpd:C00179	map00330 Arginine and proline metabolism;map01100 Metabolic pathways	HMDB0001432	--	Organic nitrogen compounds	Organonitrogen compounds	Guanidines	--	--	--	Invalid mass	Invalid mass	No results	Organic nitrogen compounds	Organonitrogen compounds	Guanidines	Guanidines	0.569165	-0.813082	0.0235559	0.916667	1.62303	down	3.45179e+07	5.04753e+07	7.78957e+07	6.22088e+07	1.86444e+07	4.07695e+07	1.01999e+08	7.17333e+07	9.10067e+07	8.50608e+07	7.69377e+07	7.3138e+07
Genipin	Genipin	C11 H14 O5	208.073	5.977	207.066	cpd:C09780	--	HMDB0035830	LMPR0102070056	Lipids and lipid-like molecules	Prenol lipids	Monoterpenoids	Prenol Lipids [PR]	Isoprenoids [PR01]	C10 isoprenoids (monoterpenes) [PR0102]	Invalid mass	No match	No match	Lipids and lipid-like molecules	Prenol lipids	Monoterpenoids	Iridoids and derivatives	0.263285	-1.9253	0.0240125	0.972222	1.41517	down	1.958e+06	2.52588e+06	2.296e+06	3.10006e+06	1.7172e+06	1.62072e+06	2.70822e+07	2.85797e+06	3.93053e+06	4.36297e+06	4.84717e+06	7.12276e+06
4'-Methoxyflavone	--	C16 H12 O3	252.079	2.983	253.086	--	--	--	--	--	--	--	--	--	--	Full match	No results	Full match	Phenylpropanoids and polyketides	Flavonoids	O-methylated flavonoids	4'-O-methylated flavonoids	1.90387	0.928938	0.0242587	0.833333	1.30714	up	1.19746e+07	1.86159e+07	1.99894e+07	1.70425e+07	1.68329e+07	1.77721e+07	1.98316e+07	1.21198e+07	5.99929e+06	7.52354e+06	3.85173e+06	4.36839e+06
PC O-18:2	--	C26 H50 N O7 P	519.334	9.158	520.341	--	--	--	--	--	--	--	--	--	--	No results	Full match	Full match					1.88294	0.912984	0.0245382	0.944444	1.13884	up	5.0457e+08	7.35705e+08	4.20208e+08	4.23043e+08	5.97163e+08	1.32389e+09	4.37142e+08	3.48861e+08	4.03074e+08	3.38608e+08	2.93723e+08	3.05364e+08
LysoPC 19:0	--	C27 H56 N O7 P	537.378	8.712	536.371	--	--	--	--	--	--	--	--	--	--	No results	No results	Full match	Lipids and lipid-like molecules	Glycerophospholipids	Glycerophosphocholines	Phosphocholines	0.359156	-1.47732	0.0247142	0.805556	1.42403	down	302207	133054	135976	139644	128247	148400	250280	501953	719877	749887	118131	409454
N-Acetyl-DL-glutamic acid	--	C7 H11 N O5	189.063	2.404	188.056	--	--	--	--	--	--	--	--	--	--	Full match	Full match	Full match	Organic acids and derivatives	Carboxylic acids and derivatives	Amino acids, peptides, and analogues	Glutamic acid and derivatives	2.65406	1.4082	0.0247308	0.972222	1.42628	up	3.9473e+07	1.59124e+08	6.0361e+07	1.85919e+08	5.34949e+07	6.45096e+07	4.16144e+07	3.30908e+07	3.37594e+07	3.75307e+07	3.23724e+07	3.3716e+07
(±)9-HpODE	--	C18 H32 O4	624.459	8.439	623.452	--	--	--	--	--	--	--	--	--	--	Invalid mass	No results	No results					1.66708	0.737325	0.0260956	0.888889	1.53796	up	9.24065e+07	6.53392e+07	5.55644e+07	9.49772e+07	1.15566e+08	9.48731e+07	3.75147e+07	5.24567e+07	7.58728e+07	4.25406e+07	7.69372e+07	2.5836e+07
5-Henicosyl-1,3-benzenediol	--	C27 H48 O2	404.366	11.304	405.374	--	--	--	--	--	--	--	--	--	--	Full match	No results	No results	Benzenoids	Phenols	Benzenediols	Resorcinols	0.314374	-1.66945	0.0269215	0.861111	1.20886	down	1.01003e+06	288689	213292	325341	471886	193713	645621	1.54806e+06	923637	1.41749e+06	3.1274e+06	299492
2-[(3S)-1-(2-Methylbenzyl)-3-pyrrolidinyl]-1,3-benzoxazole	--	C19 H20 N2 O	146.077	5.105	293.161	--	--	--	--	--	--	--	--	--	--	Invalid mass	No results	No results	Organoheterocyclic compounds	Benzoxazoles	Not available	Benzoxazoles	0.527995	-0.921404	0.0278704	0.916667	1.23114	down	4.21186e+06	2.00958e+06	9.09356e+06	5.60926e+06	5.03911e+06	1.21477e+07	1.51508e+07	1.15286e+07	1.00814e+07	9.4364e+06	1.34754e+07	1.25081e+07
13-α-(21)-Epoxyeurycomanone	--	C20 H24 O10	424.132	8.678	425.14	--	--	--	--	--	--	--	--	--	--	No results	Invalid mass	No results					1.93475	0.952147	0.0280737	0.861111	1.20408	up	2.0511e+06	4.10627e+06	3.38833e+06	6.44258e+06	2.77205e+06	6.35204e+06	3.4586e+06	2.33295e+06	2.70777e+06	1.93103e+06	1.3695e+06	1.17979e+06
Arachidonic acid	Arachidonate; Arachidonic acid; (5Z,8Z,11Z,14Z)-Icosatetraenoic acid; cis-5,8,11,14-Eicosatetraenoic acid	C20 H32 O2	304.241	8.681	305.248	cpd:C00219	map00590 Arachidonic acid metabolism;map00591 Linoleic acid metabolism;map01040 Biosynthesis of unsaturated fatty acids;map01100 Metabolic pathways	HMDB0001043	LMFA01030001	Lipids and lipid-like molecules	Fatty Acyls	Fatty acids and conjugates	Fatty Acyls [FA]	Fatty Acids and Conjugates [FA01]	Unsaturated fatty acids [FA0103]	Full match	No results	Full match	Lipids and lipid-like molecules	Fatty Acyls	Fatty acids and conjugates	Long-chain fatty acids	0.418948	-1.25516	0.0282897	0.722222	1.5189	down	1.21906e+07	7.21206e+07	1.88409e+07	6.70591e+07	1.52763e+07	1.6539e+07	1.90063e+08	4.13394e+07	5.87893e+07	6.46096e+07	6.41222e+07	6.33004e+07
tert-butyl N-[2-(benzylamino)-1-methyl-2-oxoethyl]carbamate	--	C15 H22 N2 O3	278.164	5.335	279.171	--	--	--	--	--	--	--	--	--	--	Full match	No results	Full match					0.647652	-0.62671	0.0284093	0.916667	1.29858	down	3.095e+06	1.22089e+06	2.61425e+06	2.95174e+06	2.03194e+06	3.51223e+06	3.01575e+06	5.04404e+06	4.24152e+06	4.14474e+06	3.49666e+06	3.87574e+06
1-[(3,5-dimethylisoxazol-4-yl)sulfonyl]piperidine	--	C10 H16 N2 O3 S	227.059	5.365	228.066	--	--	--	--	--	--	--	--	--	--	Invalid mass	No results	No results					0.562962	-0.82889	0.0290314	0.861111	1.06398	down	872567	556359	1.56063e+06	635789	901481	354691	1.31071e+06	2.42791e+06	1.34358e+06	992597	1.10979e+06	1.48654e+06
Mestranol	Mestranol	C21 H26 O2	310.181	8.798	309.173	cpd:C07618	--	HMDB0015446	--	Lipids and lipid-like molecules	Steroids and steroid derivatives	Estrane steroids	--	--	--	No results	Invalid mass	No results	Lipids and lipid-like molecules	Steroids and steroid derivatives	Estrane steroids	Estrane steroids	0.60848	-0.716719	0.0293272	0.861111	1.4275	down	2.26274e+08	3.14021e+08	2.3406e+08	2.90665e+08	2.42136e+08	4.77944e+08	3.65403e+08	2.97854e+08	4.20298e+08	5.7193e+08	4.51639e+08	8.26579e+08
Cyasterone	Cyasterone	C29 H44 O8	520.305	6.069	521.312	cpd:C08816	--	HMDB0250618	LMST01040289	Lipids and lipid-like molecules	Prenol lipids	Triterpenoids	Sterol Lipids [ST]	Sterols [ST01]	Stigmasterols and C24-ethyl derivatives [ST0104]	No results	No results	Full match	Lipids and lipid-like molecules	Prenol lipids	Triterpenoids	Triterpenoids	1.8061	0.852874	0.0294335	0.888889	1.30108	up	5.77749e+06	5.71163e+06	3.6249e+06	3.88738e+06	5.51129e+06	8.62076e+06	1.27733e+06	4.73207e+06	2.37082e+06	1.99699e+06	2.82655e+06	5.14159e+06
1-O-(3,4,5-Trimethoxybenzoyl)-beta-L-galactopyranose	--	C16 H22 O10	210.063	4.97	419.119	--	--	--	--	--	--	--	--	--	--	Invalid mass	No results	No results					1.80418	0.851344	0.030106	0.861111	1.30459	up	3.5338e+07	1.5024e+07	1.96682e+07	9.90769e+06	1.73935e+07	2.319e+07	1.12488e+07	1.25964e+07	9.38736e+06	1.11704e+07	1.14949e+07	1.09034e+07
Obacunone	Obacunone	C26 H30 O7	454.201	9.503	453.194	cpd:C08775	--	HMDB0035858	--	Lipids and lipid-like molecules	Prenol lipids	Triterpenoids	--	--	--	No results	No results	Full match	Lipids and lipid-like molecules	Prenol lipids	Triterpenoids	Limonoids	1.53514	0.618369	0.0303847	0.861111	1.52937	up	4.71866e+06	4.97828e+06	3.952e+06	4.31745e+06	3.67438e+06	3.44042e+06	1.84765e+06	1.48843e+06	2.65785e+06	2.72125e+06	2.73889e+06	4.88399e+06
Tricin 4'-O-(beta-guaiacylglyceryl) ether 5-O-hexoside	--	C33 H36 O16	688.2	6.196	343.093	--	--	--	--	--	--	--	--	--	--	No results	No results	Full match					1.62559	0.700963	0.0303853	0.972222	1.00158	up	136014	112538	261990	160228	107046	213556	106259	102431	96269.7	101515	93516.2	109863
10-Formyl-THF	10-Formyltetrahydrofolate; 10-Formyl-THF	C20 H23 N7 O7	473.168	5.016	474.175	cpd:C00234	map00670 One carbon pool by folate;map00970 Aminoacyl-tRNA biosynthesis;map01100 Metabolic pathways;map01200 Carbon metabolism	HMDB0000972	--	Organoheterocyclic compounds	Pteridines and derivatives	Pterins and derivatives	--	--	--	No results	No results	Full match	Organoheterocyclic compounds	Pteridines and derivatives	Pterins and derivatives	Tetrahydrofolic acids	1.61425	0.690862	0.0305263	0.916667	1.46388	up	1.61341e+06	1.21506e+06	1.21094e+06	1.16989e+06	1.35458e+06	1.60832e+06	594473	424761	1.05234e+06	552762	1.32266e+06	1.11555e+06
Eicosapentaenoic acid	(5Z,8Z,11Z,14Z,17Z)-Icosapentaenoic acid; (5Z,8Z,11Z,14Z,17Z)-Eicosapentaenoic acid; Eicosapentaenoic acid; 5,8,11,14,17-Icosapentaenoic acid; (5Z,8Z,11Z,14Z,17Z)-Eicosapentaenoate	C20 H30 O2	302.225	7.156	303.232	cpd:C06428	map01040 Biosynthesis of unsaturated fatty acids	HMDB0001999	--	Lipids and lipid-like molecules	Fatty Acyls	Fatty acids and conjugates	--	--	--	Full match	Full match	Full match	Lipids and lipid-like molecules	Fatty Acyls	Fatty acids and conjugates	Long-chain fatty acids	0.430029	-1.21749	0.0308992	0.888889	1.33232	down	9.24511e+06	3.2275e+07	1.31028e+07	2.39916e+07	1.23248e+07	7.66506e+06	9.08604e+07	1.57615e+07	3.30805e+07	3.06679e+07	2.4373e+07	3.45535e+07
7-O-Methylmangiferin	--	C20 H20 O11	436.1	5.528	435.092	--	--	--	--	--	--	--	--	--	--	No results	No results	Full match	Organoheterocyclic compounds	Benzopyrans	1-benzopyrans	Xanthones	1.79521	0.84415	0.0309644	0.888889	1.50179	up	1.42835e+07	6.17035e+06	7.18434e+06	6.12881e+06	7.30178e+06	1.59863e+07	3.84895e+06	6.43705e+06	4.18683e+06	6.50329e+06	5.06968e+06	5.73615e+06
3-(1,1,2,3,3,3-hexafluoropropyl)adamantane-1-carboxylic acid	--	C14 H16 F6 O2	330.11	5.823	329.102	--	--	--	--	--	--	--	--	--	--	Invalid mass	No results	No results					3.19772	1.67705	0.0314552	0.916667	1.35184	up	5.97532e+06	1.77546e+07	2.99122e+06	7.92202e+06	3.38046e+06	1.84889e+07	2.53485e+06	4.38613e+06	2.61934e+06	2.14959e+06	3.2197e+06	2.76311e+06
Glucose 1-phosphate	--	C6 H13 O9 P	260.029	1.221	259.022	--	--	HMDB0001586	--	Organic oxygen compounds	Organooxygen compounds	Carbohydrates and carbohydrate conjugates	--	--	--	Full match	Full match	Full match	Organic oxygen compounds	Organooxygen compounds	Carbohydrates and carbohydrate conjugates	Monosaccharide phosphates	0.266936	-1.90543	0.0316417	0.944444	1.50292	down	9.79311e+07	1.10409e+08	1.20588e+08	1.02294e+08	1.0237e+08	1.18623e+08	1.12649e+08	1.82656e+08	7.55684e+08	1.57675e+08	3.63136e+08	8.71539e+08
DKK	--	C16 H31 N5 O6	822.415	4.81	412.215	--	--	--	--	--	--	--	--	--	--	Invalid mass	No results	No results					2.49362	1.31824	0.0317916	0.861111	1.34244	up	1.1645e+06	1.50247e+06	3.28925e+06	683733	1.60807e+06	1.85275e+06	811535	1.21801e+06	846813	715204	129355	329730
N-p-Coumaroyl putrescine	-	C13 H18 N2 O2	234.136	5.116	233.129	cpd:C18326	map00330 Arginine and proline metabolism;map01100 Metabolic pathways	--	--	--	--	--	--	--	--	No results	No results	Full match	Phenylpropanoids and polyketides	Cinnamic acids and derivatives	Hydroxycinnamic acids and derivatives	Coumaric acids and derivatives	0.594906	-0.749266	0.0344572	0.861111	1.39434	down	2.01678e+07	1.49569e+07	5.5465e+07	2.62137e+07	3.93769e+07	4.05946e+07	4.57872e+07	3.61975e+07	5.96551e+07	5.18948e+07	8.06115e+07	5.66202e+07
bicyclo[2.2.2]oct-2-en-1-yl 4-methylbenzene-1-sulfonate	--	C15 H18 O3 S	278.094	5.611	279.102	--	--	--	--	--	--	--	--	--	--	Invalid mass	No results	No match					1.80045	0.848355	0.0357927	0.861111	1.30736	up	1.63369e+06	1.01668e+06	567549	920545	869204	570550	489133	496172	1.09444e+06	442742	260173	315580
Cer 18:0;2O/16:1;(2OH)	--	C34 H67 N O4	553.506	11.747	598.504	--	--	--	--	--	--	--	--	--	--	No results	Full match	No results					0.352299	-1.50513	0.037888	0.972222	1.49427	down	210506	196160	233770	191869	191926	198302	226342	244795	491003	610311	1.54254e+06	355171
Ademetionine	-	C15 H22 N6 O5 S	398.139	6.182	397.131	cpd:C00019	map00261 Monobactam biosynthesis;map00270 Cysteine and methionine metabolism;map00330 Arginine and proline metabolism;map00908 Zeatin biosynthesis;map00999 Biosynthesis of various plant secondary metabolites;map01100 Metabolic pathways;map01110 Biosynthesis of secondary metabolites;map01230 Biosynthesis of amino acids;map01240 Biosynthesis of cofactors;map04122 Sulfur relay system	HMDB0001185	--	Nucleosides, nucleotides, and analogues	5'-deoxyribonucleosides	5'-deoxy-5'-thionucleosides	--	--	--	No results	No results	Full match	Nucleosides, nucleotides, and analogues	5'-deoxyribonucleosides	5'-deoxy-5'-thionucleosides	5'-deoxy-5'-thionucleosides	1.71308	0.776592	0.039539	0.861111	1.09807	up	288892	214429	504299	212138	518335	478225	324959	217434	184495	194548	182914	189413
Isosilybin	Isosilybin	C25 H22 O10	482.12	1.381	481.113	cpd:C16808	--	HMDB0033322	--	Lignans, neolignans and related compounds	Flavonolignans	-	--	--	--	No results	No results	Full match	Lignans, neolignans and related compounds	Flavonolignans	Not available	Flavonolignans	0.514446	-0.958908	0.0405179	0.805556	1.36535	down	673818	661588	822117	678898	685415	720448	637234	735007	2.4757e+06	1.43443e+06	1.5038e+06	1.46014e+06
Asiaticoside	Asiaticoside; Madecassol	C48 H78 O19	958.511	5.36	480.263	cpd:C15428	--	HMDB0036656	--	Lipids and lipid-like molecules	Prenol lipids	Terpene glycosides	--	--	--	No results	No results	Full match	Lipids and lipid-like molecules	Prenol lipids	Terpene glycosides	Triterpene saponins	1.53442	0.617691	0.0406749	0.888889	1.08413	up	1.5573e+06	1.47591e+06	1.40639e+06	2.17316e+06	2.43801e+06	927823	1.13179e+06	898353	778214	1.33745e+06	1.09101e+06	1.26637e+06
Phloretin	Phloretin	C15 H14 O5	274.085	5.38	275.092	cpd:C00774	--	HMDB0003306	LMPK12120525	Phenylpropanoids and polyketides	Linear 1,3-diarylpropanoids	Chalcones and dihydrochalcones	Polyketides [PK]	Flavonoids [PK12]	Chalcones and dihydrochalcones [PK1212]	Full match	Full match	Full match	Phenylpropanoids and polyketides	Linear 1,3-diarylpropanoids	Chalcones and dihydrochalcones	2'-Hydroxy-dihydrochalcones	1.50216	0.587036	0.0408552	0.861111	1.37168	up	9.95603e+06	1.16383e+07	1.35925e+07	1.79829e+07	1.25994e+07	1.86811e+07	1.00675e+07	7.77673e+06	6.34727e+06	7.5359e+06	1.79016e+07	6.59034e+06
2-Isopropylmalic acid	alpha-Isopropylmalate; (2S)-2-Isopropylmalate; (2S)-2-Hydroxy-2-isopropylsuccinic acid; 2-Isopropylmalic acid; 3-Carboxy-3-hydroxy-4-methylpentanoate; 3-Carboxy-3-hydroxyisocaproate	C7 H12 O5	176.068	5.458	175.061	cpd:C02504	map00290 Valine, leucine and isoleucine biosynthesis;map00620 Pyruvate metabolism;map01100 Metabolic pathways;map01110 Biosynthesis of secondary metabolites;map01210 2-Oxocarboxylic acid metabolism;map01230 Biosynthesis of amino acids	HMDB0000402	--	Lipids and lipid-like molecules	Fatty Acyls	Fatty acids and conjugates	--	--	--	Full match	Full match	Full match	Lipids and lipid-like molecules	Fatty Acyls	Fatty acids and conjugates	Hydroxy fatty acids	0.513684	-0.961046	0.0411304	0.833333	1.01747	down	1.92888e+08	1.49309e+08	1.13597e+08	2.4284e+08	1.93749e+08	1.78263e+08	4.06927e+08	1.07401e+08	4.23265e+08	4.03315e+08	4.00651e+08	3.42689e+08
LPC 18:2	1-Acyl-sn-glycero-3-phosphocholine; 1-Acyl-sn-glycerol-3-phosphocholine; alpha-Acylglycerophosphocholine; 2-Lysolecithin; 2-Lysophosphatidylcholine; 1-Acylglycerophosphocholine	C26 H50 N O7 P	565.337	9.403	564.329	cpd:C04230	map00564 Glycerophospholipid metabolism	--	LMGP01050035	--	--	--	Glycerophospholipids [GP]	Glycerophosphocholines [GP01]	Monoacylglycerophosphocholines [GP0105]	No results	Invalid mass	No results	Lipids and lipid-like molecules	Glycerophospholipids	Glycerophosphocholines	Phosphocholines	1.98424	0.988587	0.0417333	0.833333	1.02778	up	1.08222e+08	2.182e+08	1.46875e+08	1.15645e+08	1.13777e+08	4.0881e+08	1.34219e+08	1.33321e+08	8.50101e+07	7.45521e+07	6.56571e+07	6.74193e+07
Phytocassane E	--	C20 H28 O3	316.205	5.958	317.212	--	--	HMDB0031773	--	Lipids and lipid-like molecules	Prenol lipids	Diterpenoids	--	--	--	No results	No results	Full match	Lipids and lipid-like molecules	Prenol lipids	Diterpenoids	Isocopalane and spongiane diterpenoids	1.68831	0.755581	0.0433091	0.888889	1.31885	up	3.66136e+06	1.33551e+06	2.09547e+06	1.93167e+06	1.9167e+06	3.61678e+06	1.76952e+06	707493	1.73651e+06	1.69576e+06	1.49408e+06	1.21916e+06
U-44069	--	C21 H34 O4	350.246	10.587	351.253	--	--	--	--	--	--	--	--	--	--	Full match	No results	Full match	Lipids and lipid-like molecules	Fatty Acyls	Eicosanoids	Prostaglandins and related compounds	0.514205	-0.959586	0.0433736	0.833333	1.19502	down	1.50877e+06	685609	1.06607e+06	899189	558442	838714	1.36808e+06	1.02658e+06	1.91556e+06	1.03571e+06	1.45358e+06	4.00709e+06
13-HPODE	(9Z,11E)-(13S)-13-Hydroperoxyoctadeca-9,11-dienoic acid; (9Z,11E)-(13S)-13-Hydroperoxyoctadeca-9,11-dienoate; 13(S)-HPODE; 13S-Hydroperoxy-9Z,11E-octadecadienoic acid	C18 H32 O4	312.231	9.476	647.451	cpd:C04717	map00591 Linoleic acid metabolism;map01100 Metabolic pathways	HMDB0003871	LMFA02000034	Lipids and lipid-like molecules	Fatty Acyls	Lineolic acids and derivatives	Fatty Acyls [FA]	Octadecanoids [FA02]	Other Octadecanoids [FA0200]	No results	No results	Full match	Lipids and lipid-like molecules	Fatty Acyls	Lineolic acids and derivatives	Lineolic acids and derivatives	2.15266	1.10612	0.0442097	0.833333	1.39843	up	4.70561e+07	1.40872e+07	1.02248e+07	3.48942e+07	3.05947e+07	3.67305e+07	1.25846e+07	1.15674e+07	2.16972e+07	7.96141e+06	2.00035e+07	6.82447e+06
Chrysin	Chrysin; 5,7-Dihydroxyflavone	C15 H10 O4	254.057	6.713	253.05	cpd:C10028	map00941 Flavonoid biosynthesis	HMDB0036619	LMPK12110189	Phenylpropanoids and polyketides	Flavonoids	Flavones	Polyketides [PK]	Flavonoids [PK12]	Flavones and Flavonols [PK1211]	Full match	No results	Full match	Phenylpropanoids and polyketides	Flavonoids	Flavones	Flavones	1.87964	0.910456	0.0466072	0.833333	1.4123	up	1.1764e+06	955888	2.78531e+06	836899	786351	1.82772e+06	867163	528200	812124	837399	795508	611826

## Sheet: H-L
Name	Other_name(Kegg_name)	Formula	Molecular Weight	RT [min]	m/z	Kegg_ID	KEGG_pathway	HMDB_ID	Lipidmaps_ID	SuperClass(HMDB)	Class(HMDB)	SubClass(HMDB)	CATEGORY(Lipidmaps)	MAIN_CLASS(Lipidmaps)	SUB_CLASS(Lipidmaps)	mzCloud_Results	mzVault_Results	MassList_Results	Class_I	Class_II	Class_III	Class_IV	FC	log2FC	Pvalue	ROC	VIP	Up.Down	all_H1	all_H2	all_H3	all_H4	all_H5	all_H6	all_L1	all_L2	all_L3	all_L4	all_L5	all_L6
Pyridoxine	Pyridoxine; Pyridoxol	C8 H11 N O3	169.074	5.046	168.066	cpd:C00314	map00750 Vitamin B6 metabolism;map01100 Metabolic pathways	HMDB0000239	--	Organoheterocyclic compounds	Pyridines and derivatives	Pyridoxines	--	--	--	No results	No results	Full match	Organoheterocyclic compounds	Pyridines and derivatives	Pyridoxines	Pyridoxines	2.24434	1.16629	1.33266e-10	1	1.59546	up	1.98433e+07	2.02898e+07	1.82186e+07	2.10214e+07	1.98758e+07	1.90655e+07	8.21391e+06	8.75684e+06	8.75501e+06	8.86047e+06	8.47756e+06	9.65296e+06
5,8-dihydroxy-10-methyl-5,8,9,10-tetrahydro-2H-oxecin-2-one	--	C10 H14 O4	215.116	4.924	216.124	--	--	--	--	--	--	--	--	--	--	Invalid mass	No results	No results					1.82408	0.867167	3.23257e-08	1	1.86173	up	1.45674e+08	1.54113e+08	1.51267e+08	1.56946e+08	1.51806e+08	1.59823e+08	7.60522e+07	8.54038e+07	8.04582e+07	8.78471e+07	8.8964e+07	8.5436e+07
Biliverdin	Biliverdin; Biliverdin IX alpha	C33 H34 N4 O6	582.25	6.335	583.258	cpd:C00500	map00860 Porphyrin and chlorophyll metabolism;map01100 Metabolic pathways;map01110 Biosynthesis of secondary metabolites	HMDB0001008	--	Organoheterocyclic compounds	Tetrapyrroles and derivatives	Bilirubins	--	--	--	No results	No results	Full match	Organoheterocyclic compounds	Tetrapyrroles and derivatives	Bilirubins	Bilirubins	2.77819	1.47415	3.4104e-08	1	1.86315	up	3.3313e+06	2.76324e+06	3.20662e+06	3.74667e+06	3.87148e+06	3.55715e+06	1.35367e+06	1.2e+06	1.30296e+06	1.03539e+06	1.13675e+06	1.34166e+06
trans-zeatin 9-O-glucoside	--	C16 H23 N5 O6	381.163	5.034	380.156	--	--	--	--	--	--	--	--	--	--	No results	No results	Full match					0.428399	-1.22297	8.18232e-08	1	1.63059	down	3.0083e+06	2.51382e+06	3.00609e+06	2.88467e+06	2.46916e+06	3.06233e+06	7.00387e+06	7.55484e+06	5.41443e+06	6.69576e+06	6.37844e+06	6.50543e+06
delta9-THC-d9	--	C21 H21 [2]H9 O2	323.281	9.339	368.279	--	--	--	--	--	--	--	--	--	--	Full match	No results	No results					1.67534	0.744454	1.47669e-07	1	1.65211	up	1.28893e+08	1.4841e+08	1.41112e+08	1.38389e+08	1.45473e+08	1.42999e+08	7.5663e+07	7.78435e+07	8.68712e+07	8.95093e+07	8.65242e+07	8.81295e+07
3-Hydroxydecanoic acid	--	C10 H20 O3	142.135	6.949	187.133	--	--	HMDB0010725	--	Organic acids and derivatives	Hydroxy acids and derivatives	Medium-chain hydroxy acids and derivatives	--	--	--	Invalid mass	Invalid mass	No results	Organic acids and derivatives	Hydroxy acids and derivatives	Medium-chain hydroxy acids and derivatives	Medium-chain hydroxy acids and derivatives	3.81947	1.93337	1.67603e-07	1	1.4869	up	3.43638e+07	3.32672e+07	3.45557e+07	3.39728e+07	3.61071e+07	3.97068e+07	8.8599e+06	7.71284e+06	1.02147e+07	7.84453e+06	1.08842e+07	9.98191e+06
DL-Stachydrine	--	C7 H13 N O2	143.095	1.431	144.102	--	--	--	--	--	--	--	--	--	--	Full match	Full match	Full match	Organic acids and derivatives	Carboxylic acids and derivatives	Amino acids, peptides, and analogues	Proline and derivatives	0.35284	-1.50291	1.88886e-07	1	1.70637	down	1.29363e+08	1.38623e+08	1.31895e+08	1.57233e+08	1.62344e+08	1.63656e+08	5.30313e+08	4.48796e+08	3.81105e+08	3.52307e+08	4.1278e+08	3.77571e+08
Eleutheroside B	Syringin; Eleutheroside B	C17 H24 O9	372.141	5.446	371.134	cpd:C01533	map00940 Phenylpropanoid biosynthesis	--	--	--	--	--	--	--	--	No results	No results	Full match	Organic oxygen compounds	Organooxygen compounds	Carbohydrates and carbohydrate conjugates	Phenolic glycosides	0.125151	-2.99826	2.59297e-07	1	1.94002	down	1.18982e+06	1.08664e+06	908442	1.06864e+06	1.31182e+06	1.23846e+06	9.68187e+06	8.48887e+06	1.18342e+07	6.98096e+06	1.11633e+07	6.21579e+06
SPB 16:1;2O	--	C16 H33 N O2	271.252	6.751	272.259	--	--	--	--	--	--	--	--	--	--	No results	Full match	No results					0.456592	-1.13102	3.11912e-07	1	2.01708	down	5.5709e+06	5.5087e+06	4.51009e+06	4.53969e+06	5.78378e+06	5.2427e+06	1.0921e+07	1.08214e+07	1.23386e+07	1.28788e+07	9.29409e+06	1.19818e+07
Isocorynoxeine	--	C22 H26 N2 O4	382.189	8.598	383.197	--	--	--	--	--	--	--	--	--	--	No results	No results	Full match	Organoheterocyclic compounds	Indolizidines	Not available	Indolizidines	2.85908	1.51555	3.23497e-07	1	1.89088	up	824827	842962	1.17716e+06	904763	1.03473e+06	942722	342592	300378	259625	413523	366837	320194
(±)12(13)-DiHOME	-	C18 H34 O4	314.245	8.407	313.238	cpd:C14829	map00591 Linoleic acid metabolism	--	--	--	--	--	--	--	--	Full match	Full match	No results					1.83906	0.878969	4.75374e-07	1	1.18236	up	1.37227e+08	1.29188e+08	1.50612e+08	1.41674e+08	1.54347e+08	1.47594e+08	9.05556e+07	6.85586e+07	7.69246e+07	7.61435e+07	8.21767e+07	7.362e+07
Methylenesuccinic acid	Itaconate; Itaconic acid; Methylenesuccinic acid	C5 H6 O4	130.027	5.473	131.034	cpd:C00490	map00660 C5-Branched dibasic acid metabolism	HMDB0002092	LMFA01170063	Lipids and lipid-like molecules	Fatty Acyls	Fatty acids and conjugates	Fatty Acyls [FA]	Fatty Acids and Conjugates [FA01]	Dicarboxylic acids [FA0117]	No results	No results	Full match	Lipids and lipid-like molecules	Fatty Acyls	Fatty acids and conjugates	Branched fatty acids	2.09173	1.06469	1.23357e-06	1	1.0215	up	2.45538e+07	2.29982e+07	2.16857e+07	2.19543e+07	2.15483e+07	2.18515e+07	1.0103e+07	1.11063e+07	1.29114e+07	9.59849e+06	1.08103e+07	9.81533e+06
O-Arachidonoyl ethanolamine	--	C22 H37 N O2	347.28	8.525	348.288	--	--	HMDB0013655	--	Lipids and lipid-like molecules	Fatty Acyls	Fatty acid esters	--	--	--	Invalid mass	No results	No results	Lipids and lipid-like molecules	Fatty Acyls	Fatty acid esters	Fatty acid esters	0.51991	-0.943667	1.40061e-06	1	1.57889	down	1.13891e+07	8.64039e+06	9.40843e+06	9.43126e+06	1.0763e+07	1.00176e+07	2.22721e+07	1.70654e+07	1.78784e+07	2.09754e+07	1.9843e+07	1.66967e+07
Hydroxyhomosildenafil	--	C23 H32 N6 O5 S	504.224	9.697	505.231	--	--	HMDB0253210	--	Benzenoids	Benzene and substituted derivatives	Benzenesulfonamides	--	--	--	Invalid mass	No results	No results	Benzenoids	Benzene and substituted derivatives	Benzenesulfonamides	Benzenesulfonamides	18.2667	4.19115	1.85103e-06	1	1.98368	up	6.82651e+06	6.95024e+06	6.24622e+06	6.22433e+06	5.62962e+06	5.8329e+06	259931	641397	310072	250150	293614	309234
PLK	--	C17 H32 N4 O4	356.243	1.387	179.129	--	--	--	--	--	--	--	--	--	--	Full match	No results	No results					0.403986	-1.30762	2.0651e-06	1	1.61989	down	2.507e+07	2.78687e+07	2.06199e+07	2.92598e+07	2.46064e+07	2.2645e+07	6.47246e+07	6.17856e+07	6.18314e+07	5.65244e+07	6.41074e+07	6.24989e+07
Caffeine	Caffeine; 1,3,7-Trimethylxanthine	C8 H10 N4 O2	194.081	5.385	195.088	cpd:C07481	map00232 Caffeine metabolism;map01100 Metabolic pathways;map01110 Biosynthesis of secondary metabolites	HMDB0001847	--	Organoheterocyclic compounds	Imidazopyrimidines	Purines and purine derivatives	--	--	--	Full match	Full match	No results	Organoheterocyclic compounds	Imidazopyrimidines	Purines and purine derivatives	Xanthines	5.43815	2.44312	2.0771e-06	1	1.08442	up	1.30955e+08	1.3124e+08	1.24118e+08	1.20821e+08	1.292e+08	1.17168e+08	2.42852e+07	2.56767e+07	1.84278e+07	1.8761e+07	2.05898e+07	3.08178e+07
N3,N4-Dimethyl-L-arginine	--	C8 H18 N4 O2	202.143	1.404	203.151	--	--	--	--	--	--	--	--	--	--	Full match	Full match	Full match	Organic acids and derivatives	Carboxylic acids and derivatives	Amino acids, peptides, and analogues	Arginine and derivatives	0.525018	-0.929562	2.24555e-06	1	1.78218	down	3.3453e+07	3.37826e+07	2.87283e+07	3.43212e+07	2.92419e+07	3.14979e+07	5.81589e+07	7.38381e+07	5.93899e+07	5.44912e+07	5.36827e+07	6.42841e+07
2-Methylbutyl beta-D-glucopyranoside	--	C11 H22 O6	250.141	5.723	249.134	--	--	--	--	--	--	--	--	--	--	Full match	No results	No results					0.464545	-1.10611	2.28236e-06	1	1.88332	down	8.86531e+06	8.49365e+06	8.54104e+06	9.07941e+06	9.22531e+06	9.1907e+06	2.02745e+07	2.10659e+07	1.64867e+07	1.74938e+07	1.83365e+07	2.12838e+07
Palmitic Acid	Hexadecanoic acid; Hexadecanoate; Hexadecylic acid; Palmitic acid; Palmitate; Cetylic acid	C16 H32 O2	273.267	6.72	274.275	cpd:C00249	map00061 Fatty acid biosynthesis;map00062 Fatty acid elongation;map00071 Fatty acid degradation;map00073 Cutin, suberine and wax biosynthesis;map01040 Biosynthesis of unsaturated fatty acids;map01100 Metabolic pathways;map01212 Fatty acid metabolism	HMDB0000220	LMFA01010001	Lipids and lipid-like molecules	Fatty Acyls	Fatty acids and conjugates	Fatty Acyls [FA]	Fatty Acids and Conjugates [FA01]	Straight chain fatty acids [FA0101]	Invalid mass	No results	No match	Lipids and lipid-like molecules	Fatty Acyls	Fatty acids and conjugates	Long-chain fatty acids	0.498002	-1.00578	2.28827e-06	1	1.94364	down	1.06552e+09	1.11815e+09	9.10505e+08	9.16272e+08	1.0879e+09	9.96392e+08	1.96888e+09	1.83705e+09	2.3607e+09	2.26327e+09	1.67479e+09	2.13367e+09
L-Threonine	L-Threonine; 2-Amino-3-hydroxybutyric acid	C4 H9 N O3	119.059	1.322	120.066	cpd:C00188	map00260 Glycine, serine and threonine metabolism;map00261 Monobactam biosynthesis;map00290 Valine, leucine and isoleucine biosynthesis;map00860 Porphyrin and chlorophyll metabolism;map00970 Aminoacyl-tRNA biosynthesis;map01100 Metabolic pathways;map01110 Biosynthesis of secondary metabolites;map01230 Biosynthesis of amino acids;map02010 ABC transporters	HMDB0000167	--	Organic acids and derivatives	Carboxylic acids and derivatives	Amino acids, peptides, and analogues	--	--	--	Full match	Full match	Full match	Organic acids and derivatives	Carboxylic acids and derivatives	Amino acids, peptides, and analogues	L-alpha-amino acids	0.63354	-0.658491	2.49655e-06	1	1.43431	down	6.88318e+08	6.53429e+08	6.55335e+08	6.96988e+08	7.05789e+08	6.62395e+08	9.43312e+08	1.05213e+09	1.17354e+09	1.11986e+09	1.07204e+09	1.05109e+09
Casticin	--	C19 H18 O8	374.101	5.052	375.108	--	--	HMDB0030660	LMPK12113010	Phenylpropanoids and polyketides	Flavonoids	O-methylated flavonoids	Polyketides [PK]	Flavonoids [PK12]	Flavones and Flavonols [PK1211]	No results	No results	Full match	Phenylpropanoids and polyketides	Flavonoids	O-methylated flavonoids	7-O-methylated flavonoids	0.408321	-1.29222	2.53298e-06	1	1.75517	down	1.1916e+06	1.38209e+06	997029	1.40671e+06	1.5699e+06	1.25494e+06	3.84851e+06	2.60214e+06	3.37764e+06	2.56755e+06	3.58372e+06	3.12864e+06
Linoleoyl ethanolamide	--	C20 H37 N O2	323.283	9.342	324.291	--	--	HMDB0012252	--	Organic nitrogen compounds	Organonitrogen compounds	Amines	--	--	--	Full match	No results	No results	Organic nitrogen compounds	Organonitrogen compounds	Amines	N-acylethanolamines	1.62424	0.699763	2.60258e-06	1	1.74281	up	1.35511e+09	1.32227e+09	1.25742e+09	1.23007e+09	1.23702e+09	1.2596e+09	7.11275e+08	7.25659e+08	7.98252e+08	7.65397e+08	8.48562e+08	8.67828e+08
CUMYL-PICA N-pentanoic acid metabolite	--	C23 H26 N2 O3	378.188	5.261	377.181	--	--	--	--	--	--	--	--	--	--	Invalid mass	No results	No results	Organoheterocyclic compounds	Indoles and derivatives	Indolyl carboxylic acids and derivatives	Indolyl carboxylic acids and derivatives	0.525449	-0.928376	2.67553e-06	1	1.66566	down	2.13064e+06	2.34376e+06	2.2341e+06	2.31457e+06	2.53182e+06	2.15282e+06	5.09843e+06	3.9538e+06	4.50357e+06	3.76409e+06	4.68308e+06	4.08461e+06
N1-[1-(2,4-dimethylphenyl)ethyl]-2,2-dimethylpropanamide	--	C15 H23 N O	233.176	7.848	234.184	--	--	--	--	--	--	--	--	--	--	Invalid mass	No results	No results					0.453699	-1.14019	3.0086e-06	1	1.9836	down	3.29147e+06	3.50392e+06	3.16752e+06	2.80189e+06	3.47488e+06	2.95812e+06	8.34079e+06	5.63758e+06	7.02913e+06	7.89893e+06	7.22861e+06	6.1789e+06
TriacetonaMine	--	C9 H17 N O	155.131	10.004	156.139	--	--	HMDB0031179	--	Organoheterocyclic compounds	Piperidines	Piperidinones	--	--	--	No results	No results	Full match	Organoheterocyclic compounds	Piperidines	Piperidinones	Piperidinones	0.633346	-0.658933	3.16328e-06	1	1.02705	down	7.87152e+07	8.83942e+07	9.38481e+07	8.63228e+07	9.93055e+07	9.2041e+07	1.39361e+08	1.33376e+08	1.60857e+08	1.42781e+08	1.24585e+08	1.49484e+08
Caprolactam	epsilon-Caprolactam	C6 H11 N O	113.085	1.428	131.118	cpd:C06593	map01100 Metabolic pathways	HMDB0062769	--	Organoheterocyclic compounds	Lactams	Caprolactams	--	--	--	Full match	No results	No results	Organoheterocyclic compounds	Lactams	Caprolactams	Caprolactams	0.307497	-1.70136	3.81912e-06	1	1.35009	down	3.82502e+07	4.25347e+07	3.67367e+07	3.55272e+07	4.02913e+07	4.0582e+07	9.60716e+07	1.38269e+08	1.20544e+08	1.65374e+08	1.2532e+08	1.15152e+08
Betulin	Betulin	C30 H50 O2	442.382	11.331	443.389	cpd:C08618	--	HMDB0036838	LMPR0106140005	Lipids and lipid-like molecules	Prenol lipids	Triterpenoids	Prenol Lipids [PR]	Isoprenoids [PR01]	C30 isoprenoids (triterpenes) [PR0106]	Full match	No results	No results	Lipids and lipid-like molecules	Prenol lipids	Triterpenoids	Triterpenoids	0.283191	-1.82015	4.15009e-06	1	1.54218	down	2.05309e+06	2.56391e+06	2.22472e+06	2.33606e+06	2.52023e+06	2.72976e+06	1.0989e+07	6.52024e+06	1.05649e+07	7.87918e+06	8.28069e+06	6.71308e+06
α-Linolenoyl ethanolamide	--	C20 H35 N O2	321.267	7.477	322.275	--	--	HMDB0013624	--	Organic nitrogen compounds	Organonitrogen compounds	Amines	--	--	--	Full match	No results	No results	Organic nitrogen compounds	Organonitrogen compounds	Amines	N-acylethanolamines	0.64045	-0.642843	4.39959e-06	1	1.69293	down	3.18945e+07	2.97528e+07	2.85733e+07	2.73069e+07	3.1672e+07	2.66497e+07	4.25564e+07	4.10448e+07	4.37053e+07	5.27908e+07	4.77072e+07	4.6767e+07
L-cysteine	L-Cysteine; L-2-Amino-3-mercaptopropionic acid	C3 H7 N O2 S	121.02	5.687	120.012	cpd:C00097	map00260 Glycine, serine and threonine metabolism;map00270 Cysteine and methionine metabolism;map00430 Taurine and hypotaurine metabolism;map00460 Cyanoamino acid metabolism;map00480 Glutathione metabolism;map00730 Thiamine metabolism;map00770 Pantothenate and CoA biosynthesis;map00920 Sulfur metabolism;map00970 Aminoacyl-tRNA biosynthesis;map01100 Metabolic pathways;map01110 Biosynthesis of seco…	HMDB0000574	--	Organic acids and derivatives	Carboxylic acids and derivatives	Amino acids, peptides, and analogues	--	--	--	No results	No results	Full match	Organic acids and derivatives	Carboxylic acids and derivatives	Amino acids, peptides, and analogues	Cysteine and derivatives	0.364061	-1.45775	5.10369e-06	1	1.89146	down	2.93433e+06	2.95882e+06	3.04684e+06	3.03329e+06	2.74703e+06	3.52483e+06	9.49757e+06	7.18231e+06	1.10415e+07	7.7236e+06	7.71482e+06	6.95579e+06
N-Acetylputrescine	N-Acetylputrescine	C6 H14 N2 O	130.111	1.427	131.118	cpd:C02714	map00330 Arginine and proline metabolism;map01100 Metabolic pathways	HMDB0002064	--	Organic acids and derivatives	Carboximidic acids and derivatives	Carboximidic acids	--	--	--	No results	No results	Full match	Organic acids and derivatives	Carboximidic acids and derivatives	Carboximidic acids	Carboximidic acids	0.294125	-1.7655	5.33365e-06	1	1.36602	down	3.6555e+07	3.97503e+07	3.39301e+07	3.55272e+07	3.78977e+07	3.78334e+07	9.60716e+07	1.38269e+08	1.20544e+08	1.65374e+08	1.17648e+08	1.15152e+08
2-[({4-[3,5-di(tert-butyl)-1H-pyrazol-1-yl]phenyl}imino)methyl]phenol	--	C24 H29 N3 O	375.226	5.424	376.233	--	--	--	--	--	--	--	--	--	--	Invalid mass	No results	No results					0.465008	-1.10467	5.77562e-06	1	1.14064	down	8.93713e+06	6.83162e+06	6.63974e+06	6.39291e+06	9.02265e+06	6.48477e+06	1.90935e+07	1.73597e+07	1.32024e+07	1.6043e+07	1.36987e+07	1.58889e+07
D-(-)-Glutamine	D-Glutamine; D-2-Aminoglutaramic acid	C5 H10 N2 O3	146.07	1.303	147.077	cpd:C00819	map01100 Metabolic pathways	--	--	--	--	--	--	--	--	Full match	Full match	Full match	Organic acids and derivatives	Carboxylic acids and derivatives	Amino acids, peptides, and analogues	D-alpha-amino acids	0.553917	-0.852258	5.93485e-06	1	1.29026	down	4.74742e+09	5.03019e+09	4.6473e+09	5.42991e+09	5.09523e+09	4.7775e+09	8.11958e+09	8.32839e+09	1.0171e+10	7.91211e+09	8.90379e+09	1.0233e+10
Ethyl myristate	-	C16 H32 O2	256.239	11.595	255.232	cpd:C00097	map00260 Glycine, serine and threonine metabolism;map00270 Cysteine and methionine metabolism;map00430 Taurine and hypotaurine metabolism;map00460 Cyanoamino acid metabolism;map00470 D-Amino acid metabolism;map00480 Glutathione metabolism;map00730 Thiamine metabolism;map00770 Pantothenate and CoA biosynthesis;map00920 Sulfur metabolism;map00970 Aminoacyl-tRNA biosynthesis;map01100 Metabolic pathw…	HMDB0034153	--	Lipids and lipid-like molecules	Fatty Acyls	Fatty acid esters	--	--	--	Full match	Full match	Full match	Lipids and lipid-like molecules	Fatty Acyls	Fatty acid esters	Fatty acid esters	2.12919	1.09031	6.31825e-06	1	1.51242	up	1.38193e+08	1.37177e+08	1.3668e+08	1.43608e+08	1.27529e+08	1.41654e+08	5.72707e+07	7.77074e+07	6.34185e+07	6.75855e+07	5.51635e+07	6.62509e+07
Loxoprofen	--	C15 H18 O3	246.122	5.098	247.13	--	--	HMDB0041920	--	Phenylpropanoids and polyketides	Phenylpropanoic acids	-	--	--	--	No results	Invalid mass	No results	Phenylpropanoids and polyketides	Phenylpropanoic acids	Not available	Phenylpropanoic acids	1.86989	0.902957	6.96221e-06	1	1.81111	up	4.70211e+07	4.81414e+07	4.50963e+07	4.50225e+07	4.05181e+07	4.85311e+07	1.9334e+07	2.43584e+07	2.64822e+07	2.35251e+07	2.53465e+07	2.76629e+07
Tropine	Tropine; 3alpha-Tropanol	C8 H15 N O	141.116	1.441	142.123	cpd:C00729	map00960 Tropane, piperidine and pyridine alkaloid biosynthesis;map01100 Metabolic pathways;map01110 Biosynthesis of secondary metabolites	HMDB0259297	--	Alkaloids and derivatives	Tropane alkaloids	-	--	--	--	Full match	No results	Full match	Alkaloids and derivatives	Tropane alkaloids	Not available	Tropane alkaloids	0.468949	-1.0925	7.07758e-06	1	1.81757	down	4.30911e+09	4.74826e+09	4.14715e+09	5.54191e+09	4.67208e+09	4.49468e+09	1.13226e+10	8.97363e+09	1.06284e+10	8.31695e+09	1.19481e+10	8.33324e+09
gamma-Glutamylglutamine	(5-L-Glutamyl)-L-glutamine	C10 H17 N3 O6	275.112	1.398	276.119	cpd:C05283	--	HMDB0029147	--	Organic acids and derivatives	Carboxylic acids and derivatives	Amino acids, peptides, and analogues	--	--	--	No results	Full match	No results	Organic acids and derivatives	Carboxylic acids and derivatives	Amino acids, peptides, and analogues	Dipeptides	0.551	-0.859875	7.65588e-06	1	1.48114	down	6.50951e+07	8.07747e+07	5.92113e+07	7.6603e+07	7.54333e+07	7.6559e+07	1.24314e+08	1.38019e+08	1.29802e+08	1.3624e+08	1.19929e+08	1.38766e+08
Vitamin D2	Vitamin D2; Ergocalciferol	C28 H44 O	396.34	10.75	397.347	cpd:C05441	map00100 Steroid biosynthesis;map01100 Metabolic pathways	HMDB0242614	LMST03010001	Lipids and lipid-like molecules	Steroids and steroid derivatives	Vitamin D and derivatives	Sterol Lipids [ST]	Secosteroids [ST03]	Vitamin D2 and derivatives [ST0301]	No results	Full match	Full match	Lipids and lipid-like molecules	Steroids and steroid derivatives	Vitamin D and derivatives	Vitamin D and derivatives	0.273169	-1.87213	7.65601e-06	1	1.5649	down	1.16475e+06	1.28475e+06	1.47654e+06	1.44116e+06	1.39227e+06	1.09098e+06	5.45239e+06	4.02923e+06	6.03124e+06	5.65374e+06	3.11307e+06	4.45878e+06
N6,N6,N6-Trimethyl-L-lysine	N6,N6,N6-Trimethyl-L-lysine	C9 H20 N2 O2	188.153	1.255	189.16	cpd:C03793	map00310 Lysine degradation	HMDB0001325	--	Organic acids and derivatives	Carboxylic acids and derivatives	Amino acids, peptides, and analogues	--	--	--	Full match	Full match	Full match	Organic acids and derivatives	Carboxylic acids and derivatives	Amino acids, peptides, and analogues	L-alpha-amino acids	0.576838	-0.793762	8.54455e-06	1	1.20371	down	1.74591e+08	1.65421e+08	1.72843e+08	1.67197e+08	1.69504e+08	1.66925e+08	2.98771e+08	2.7901e+08	3.43212e+08	2.90901e+08	2.79128e+08	2.71137e+08
Glu-Gln	--	C10 H17 N3 O6	275.111	1.394	274.104	--	--	HMDB0028817	--	Organic acids and derivatives	Carboxylic acids and derivatives	Amino acids, peptides, and analogues	--	--	--	No results	Full match	No results	Organic acids and derivatives	Carboxylic acids and derivatives	Amino acids, peptides, and analogues	Dipeptides	0.543574	-0.879452	1.12066e-05	1	1.29693	down	2.75879e+07	2.64451e+07	2.30169e+07	2.56022e+07	2.40988e+07	3.17544e+07	4.41113e+07	4.44231e+07	6.19183e+07	4.24781e+07	5.11155e+07	4.7552e+07
L-2-Aminoadipic acid	L-2-Aminoadipate; L-alpha-Aminoadipate; L-alpha-Aminoadipic acid; L-2-Aminoadipic acid; L-2-Aminohexanedioate	C6 H11 N O4	161.069	1.425	162.076	cpd:C00956	map00300 Lysine biosynthesis;map00310 Lysine degradation;map01100 Metabolic pathways;map01110 Biosynthesis of secondary metabolites;map01210 2-Oxocarboxylic acid metabolism;map01230 Biosynthesis of amino acids	HMDB0302754	--	Organic acids and derivatives	Carboxylic acids and derivatives	Amino acids, peptides, and analogues	--	--	--	Full match	Full match	Full match	Organic acids and derivatives	Carboxylic acids and derivatives	Amino acids, peptides, and analogues	L-alpha-amino acids	0.341463	-1.5502	1.20714e-05	1	1.99311	down	1.2316e+08	1.30749e+08	1.12446e+08	1.27083e+08	1.19649e+08	1.27892e+08	3.36217e+08	3.03563e+08	4.02757e+08	3.69269e+08	2.86886e+08	4.7132e+08
EPK	--	C16 H28 N4 O6	372.203	4.788	187.109	--	--	--	--	--	--	--	--	--	--	Full match	No results	No results					3.09668	1.63072	1.2181e-05	1	1.54795	up	2.57651e+06	2.9522e+06	2.5736e+06	4.54623e+06	2.86705e+06	2.35629e+06	681192	874068	1.06581e+06	952035	782057	1.41613e+06
Scopoletin	Scopoletin	C10 H8 O4	192.043	5.552	193.05	cpd:C01752	map00940 Phenylpropanoid biosynthesis;map01110 Biosynthesis of secondary metabolites	HMDB0034344	--	Phenylpropanoids and polyketides	Coumarins and derivatives	Hydroxycoumarins	--	--	--	Full match	Full match	Full match	Phenylpropanoids and polyketides	Coumarins and derivatives	Hydroxycoumarins	7-hydroxycoumarins	0.421077	-1.24784	1.25325e-05	1	1.59415	down	2.55761e+08	2.47588e+08	2.35361e+08	2.4307e+08	2.21031e+08	2.39997e+08	6.65661e+08	6.61234e+08	5.66532e+08	4.4536e+08	5.76436e+08	5.11246e+08
IMK	--	C17 H34 N4 O4 S	195.114	5.055	196.122	--	--	--	--	--	--	--	--	--	--	Invalid mass	No results	No results					3.60931	1.85172	1.29815e-05	1	1.82615	up	1.34562e+06	1.60743e+06	1.14536e+06	1.39032e+06	1.15416e+06	1.48956e+06	301216	402689	320421	321285	296915	610659
Ofloxacin impurity E	--	C17 H18 F N3 O4	347.13	4.817	346.122	--	--	--	--	--	--	--	--	--	--	Full match	No results	No results	Organoheterocyclic compounds	Quinolines and derivatives	Quinoline carboxylic acids	Quinoline carboxylic acids	12.1511	3.60301	1.36791e-05	1	1.61371	up	1.90648e+07	1.97989e+07	1.85905e+07	1.94008e+07	1.91869e+07	2.02059e+07	1.29824e+06	1.33033e+06	1.23841e+06	1.64865e+06	1.0209e+06	3.03037e+06
Ne-(1-Carboxymethyl)-L-lysine	--	C8 H16 N2 O4	204.112	1.437	205.119	--	--	--	--	--	--	--	--	--	--	No results	No results	Full match					0.631524	-0.66309	1.37472e-05	1	1.25206	down	3.96673e+07	4.27648e+07	3.55323e+07	4.21422e+07	4.87093e+07	4.15351e+07	6.6763e+07	6.99014e+07	6.6145e+07	5.57499e+07	6.30494e+07	7.48149e+07
LPH	--	C17 H27 N5 O4	365.208	4.883	183.611	--	--	--	--	--	--	--	--	--	--	Full match	No results	No results					2.25265	1.17162	1.41911e-05	1	1.77837	up	3.20846e+07	3.21568e+07	3.34775e+07	3.37241e+07	3.09275e+07	3.21983e+07	1.153e+07	1.60953e+07	1.42383e+07	1.47595e+07	1.30442e+07	1.67062e+07
Gluconic acid	-	C6 H12 O7	196.058	1.336	195.05	cpd:C00257	map00030 Pentose phosphate pathway;map01100 Metabolic pathways;map01110 Biosynthesis of secondary metabolites;map01200 Carbon metabolism	HMDB0000625	--	Organic oxygen compounds	Organooxygen compounds	Carbohydrates and carbohydrate conjugates	--	--	--	Full match	Full match	Full match	Organic oxygen compounds	Organooxygen compounds	Carbohydrates and carbohydrate conjugates	Sugar acids and derivatives	0.43454	-1.20244	1.56826e-05	1	1.09168	down	4.61221e+08	4.59982e+08	4.21237e+08	4.35745e+08	3.93974e+08	4.18482e+08	1.04491e+09	1.03202e+09	1.10435e+09	8.04548e+08	1.1728e+09	8.03174e+08
Nodakenetin	Nodakenetin; (-)-Marmesin	C14 H14 O4	246.09	5.451	281.059	cpd:C09278	--	HMDB0302268	--	Phenylpropanoids and polyketides	Coumarins and derivatives	Furanocoumarins	--	--	--	No results	No results	Full match	Phenylpropanoids and polyketides	Coumarins and derivatives	Furanocoumarins	Psoralens	0.456441	-1.1315	1.57394e-05	1	1.92927	down	3.17051e+06	2.74299e+06	2.9789e+06	3.33711e+06	3.38433e+06	2.95755e+06	7.33601e+06	6.64492e+06	5.61965e+06	5.56315e+06	6.85237e+06	8.67129e+06
Geranylacetone	Geranylgeranylacetone; Teprenone	C13 H22 O	194.168	10.006	212.201	cpd:C13297	--	HMDB0031846	--	Lipids and lipid-like molecules	Prenol lipids	Monoterpenoids	--	--	--	No results	No results	Full match	Lipids and lipid-like molecules	Prenol lipids	Monoterpenoids	Acyclic monoterpenoids	0.656555	-0.607013	1.74595e-05	1	1.53656	down	1.84052e+08	1.61457e+08	1.69353e+08	1.70895e+08	1.89275e+08	1.68526e+08	2.71628e+08	2.4493e+08	3.04823e+08	2.63917e+08	2.29059e+08	2.7509e+08
5-Hydroxyindole-3-acetic acid	5-Hydroxyindoleacetate	C10 H9 N O3	191.058	5.403	236.056	cpd:C05635	map00380 Tryptophan metabolism;map01100 Metabolic pathways	HMDB0000763	--	Organoheterocyclic compounds	Indoles and derivatives	Indolyl carboxylic acids and derivatives	--	--	--	No results	No results	Full match	Organoheterocyclic compounds	Indoles and derivatives	Indolyl carboxylic acids and derivatives	Indole-3-acetic acid derivatives	3.3837	1.7586	1.77967e-05	1	1.18803	up	1.66892e+08	1.75577e+08	1.76973e+08	1.71873e+08	1.82079e+08	1.72124e+08	4.28713e+07	5.64301e+07	4.35408e+07	6.14091e+07	4.07152e+07	6.40201e+07
Paliperidone	Paliperidone; 9-Hydroxyrisperidone	C23 H27 F N4 O3	426.202	4.899	427.209	cpd:C21516	--	HMDB0015396	--	Organoheterocyclic compounds	Pyridopyrimidines	-	--	--	--	Invalid mass	No results	No results	Organoheterocyclic compounds	Pyridopyrimidines	Not available	Pyridopyrimidines	1.94266	0.958034	1.82567e-05	1	1.80075	up	3.35816e+07	3.29861e+07	3.50299e+07	3.36271e+07	3.22161e+07	3.12369e+07	1.3814e+07	1.73705e+07	1.57556e+07	1.92997e+07	1.68008e+07	1.92303e+07
Deoxylimonin	--	C26 H30 O7	454.207	1.436	455.214	--	--	HMDB0035031	--	Organoheterocyclic compounds	Benzimidazoles	2-benzimidazolylcarbamic acid esters	--	--	--	Invalid mass	No results	No results	Lipids and lipid-like molecules	Steroids and steroid derivatives	Steroid lactones	Steroid lactones	0.51815	-0.948557	1.84632e-05	1	1.49212	down	9.33124e+06	1.00304e+07	1.0199e+07	9.98661e+06	9.36673e+06	8.8944e+06	1.74483e+07	2.09822e+07	1.63634e+07	2.06028e+07	1.54627e+07	2.07074e+07
Gingerglycolipid B	--	C33 H58 O14	678.382	8.68	723.38	--	--	HMDB0041094	LMGL04010023	Lipids and lipid-like molecules	Glycerolipids	Glycosylglycerols	Glycerolipids [GL]	Glycosylmonoradylglycerols [GL04]	Glycosylmonoacylglycerols [GL0401]	No results	No results	Full match	Lipids and lipid-like molecules	Glycerolipids	Glycosylglycerols	1-acyl-3-O-beta-D-digalactosyl-sn-glycerols	0.441317	-1.18011	1.96726e-05	1	1.85066	down	2.40329e+07	2.49963e+07	2.33277e+07	2.43148e+07	2.41769e+07	2.54213e+07	5.64556e+07	5.03659e+07	7.11339e+07	4.74233e+07	5.43365e+07	5.17245e+07
2-Amino-1,3,4-octadecanetriol	Phytosphingosine; 4-D-Hydroxysphinganine	C18 H39 N O3	335.304	6.635	318.301	cpd:C12144	map00600 Sphingolipid metabolism;map01100 Metabolic pathways	--	--	--	--	--	--	--	--	Invalid mass	No results	No results	Organic nitrogen compounds	Organonitrogen compounds	Amines	1,3-aminoalcohols	0.322052	-1.63464	2.26716e-05	1	1.96326	down	2.06593e+07	1.59532e+07	2.07694e+07	1.862e+07	2.00352e+07	2.13105e+07	7.31174e+07	5.62939e+07	8.17668e+07	6.0163e+07	5.20644e+07	4.09697e+07
Ganoderic acid A	--	C30 H44 O7	516.31	6.553	517.317	--	--	HMDB0034931	LMST01010391	Lipids and lipid-like molecules	Prenol lipids	Triterpenoids	Sterol Lipids [ST]	Sterols [ST01]	Cholesterol and derivatives [ST0101]	No results	No results	Full match	Lipids and lipid-like molecules	Prenol lipids	Triterpenoids	Triterpenoids	0.352251	-1.50532	2.31979e-05	1	1.68981	down	653266	1.0521e+06	978617	569465	807990	1.08245e+06	2.17384e+06	2.87513e+06	2.70249e+06	1.67882e+06	2.54672e+06	2.6259e+06
Lauric Acid	Dodecanoic acid; Dodecanoate; Dodecylcarboxylate; Lauric acid	C12 H24 O2	200.177	8.701	199.17	cpd:C02679	map00061 Fatty acid biosynthesis;map01100 Metabolic pathways	HMDB0303348	LMFA01010012	Lipids and lipid-like molecules	Fatty Acyls	Fatty acids and conjugates	Fatty Acyls [FA]	Fatty Acids and Conjugates [FA01]	Straight chain fatty acids [FA0101]	No results	No results	Full match	Lipids and lipid-like molecules	Fatty Acyls	Fatty acids and conjugates	Medium-chain fatty acids	0.591039	-0.758674	2.36032e-05	1	1.60831	down	1.13272e+06	1.33913e+06	1.22333e+06	1.12352e+06	1.20386e+06	1.29913e+06	2.33945e+06	1.81892e+06	2.41426e+06	2.06692e+06	1.78609e+06	1.96219e+06
3,4,5-Trimethoxycinnamic acid	--	C12 H14 O5	238.084	5.718	237.076	--	--	HMDB0002511	--	Phenylpropanoids and polyketides	Cinnamic acids and derivatives	Hydroxycinnamic acids and derivatives	--	--	--	No results	No results	Full match					0.452619	-1.14363	2.37483e-05	1	1.92675	down	7.49129e+07	7.48105e+07	7.50278e+07	7.47098e+07	7.89349e+07	7.86172e+07	1.98141e+08	1.75729e+08	1.43838e+08	1.54874e+08	1.91436e+08	1.45691e+08
Oleoyl ethylamide	--	C20 H39 N O	309.304	10.855	310.311	--	--	--	--	--	--	--	--	--	--	Full match	No results	No results	Lipids and lipid-like molecules	Fatty Acyls	Fatty amides	N-acyl amines	0.395918	-1.33673	2.59222e-05	1	1.14609	down	1.60948e+09	1.9116e+09	1.4941e+09	2.20426e+09	1.58119e+09	1.96093e+09	5.6611e+09	3.60026e+09	5.34885e+09	3.94052e+09	3.32292e+09	5.30764e+09
Helicid	--	C13 H16 O7	284.089	5.766	569.186	--	--	--	--	--	--	--	--	--	--	No results	No results	Full match					0.454974	-1.13614	2.78961e-05	1	1.63727	down	1.54867e+07	1.42308e+07	1.38773e+07	1.40704e+07	1.44328e+07	1.45688e+07	3.21831e+07	2.72493e+07	2.9211e+07	2.69014e+07	3.86386e+07	3.63038e+07
L-Saccharopine	N6-(L-1,3-Dicarboxypropyl)-L-lysine; Saccharopine; L-Saccharopine; N-[(S)-5-Amino-5-carboxypentyl]-L-glutamic acid	C11 H20 N2 O6	276.132	1.302	277.14	cpd:C00449	map00300 Lysine biosynthesis;map00310 Lysine degradation;map01100 Metabolic pathways;map01110 Biosynthesis of secondary metabolites;map01230 Biosynthesis of amino acids	HMDB0000279	--	Organic acids and derivatives	Carboxylic acids and derivatives	Amino acids, peptides, and analogues	--	--	--	Full match	Full match	Full match	Organic acids and derivatives	Carboxylic acids and derivatives	Amino acids, peptides, and analogues	Glutamic acid and derivatives	0.616658	-0.697459	2.86374e-05	1	1.98349	down	5.37446e+07	4.6881e+07	4.15156e+07	5.27068e+07	5.65277e+07	5.34953e+07	7.75499e+07	7.89842e+07	7.82365e+07	1.00282e+08	7.19205e+07	8.74192e+07
Coenzyme Q2	Ubiquinone; Coenzyme Q; CoQ; Q	C19 H26 O4	318.188	10.142	319.195	cpd:C00399	map00130 Ubiquinone and other terpenoid-quinone biosynthesis;map00190 Oxidative phosphorylation;map01100 Metabolic pathways;map01110 Biosynthesis of secondary metabolites	HMDB0006709	--	Lipids and lipid-like molecules	Prenol lipids	Quinone and hydroquinone lipids	--	--	--	Invalid mass	No results	No results	Lipids and lipid-like molecules	Prenol lipids	Quinone and hydroquinone lipids	Ubiquinones	1.72291	0.78485	3.05657e-05	1	1.99939	up	2.99638e+07	3.21055e+07	3.04719e+07	2.98158e+07	3.03746e+07	3.07581e+07	1.70568e+07	1.6275e+07	2.14511e+07	1.71721e+07	1.84866e+07	1.60581e+07
Stachydrine	Stachydrine; Proline betaine; L-Proline betaine	C7 H13 N O2	143.094	4.817	188.092	cpd:C10172	--	HMDB0004827	--	Organic acids and derivatives	Carboxylic acids and derivatives	Amino acids, peptides, and analogues	--	--	--	No results	No results	Full match	Organic acids and derivatives	Carboxylic acids and derivatives	Amino acids, peptides, and analogues	Proline and derivatives	0.443305	-1.17363	3.06415e-05	1	1.63672	down	1.47412e+07	1.56022e+07	2.11494e+07	1.39464e+07	1.4093e+07	1.54058e+07	5.02668e+07	3.02207e+07	3.87674e+07	3.41352e+07	2.78207e+07	3.29483e+07
(2E,4E)-N-(2-methylpropyl)dodeca-2,4-dienamide	--	C16 H29 N O	251.226	8.635	252.233	--	--	--	--	--	--	--	--	--	--	Full match	No results	No results					0.390137	-1.35795	3.15333e-05	1	1.96794	down	2.16789e+08	2.24217e+08	2.07934e+08	2.15708e+08	2.04449e+08	1.9985e+08	6.26686e+08	4.80294e+08	4.08103e+08	6.68623e+08	5.57821e+08	5.11042e+08
Ophiopogonanone C	--	C19 H16 O7	356.089	5.381	355.082	--	--	--	--	--	--	--	--	--	--	No results	No results	Full match	Phenylpropanoids and polyketides	Homoisoflavonoids	Homoisoflavans	Homoisoflavanones	0.335818	-1.57425	3.29732e-05	1	1.5998	down	601652	364907	425057	598277	354101	345761	1.43044e+06	1.44897e+06	1.91817e+06	993507	1.30674e+06	911723
Glibenclamide	Glyburide; Glibenclamide	C23 H28 Cl N3 O5 S	493.142	4.85	492.135	cpd:C07022	--	HMDB0015151	--	Benzenoids	Benzene and substituted derivatives	Benzenesulfonamides	--	--	--	No results	No results	Full match	Benzenoids	Benzene and substituted derivatives	Benzenesulfonamides	Benzenesulfonamides	3.36755	1.7517	3.87942e-05	1	1.5799	up	2.03082e+06	1.51855e+06	1.47879e+06	1.36487e+06	1.68623e+06	1.59271e+06	742405	409093	312622	377857	496498	533635
2-[1,1'-biphenyl]-4-yl-6-phenyl-1,3-benzoxazole	--	C25 H17 N O	347.132	4.814	174.573	--	--	--	--	--	--	--	--	--	--	Full match	No results	No results					15.1136	3.91777	3.97503e-05	1	1.65273	up	1.83594e+08	1.95366e+08	1.83448e+08	1.87139e+08	2.00871e+08	2.06175e+08	8.12707e+06	1.12218e+07	6.3092e+06	1.49329e+07	8.59715e+06	2.73387e+07
Genipin	Genipin	C11 H14 O5	208.073	5.977	207.066	cpd:C09780	--	HMDB0035830	LMPR0102070056	Lipids and lipid-like molecules	Prenol lipids	Monoterpenoids	Prenol Lipids [PR]	Isoprenoids [PR01]	C10 isoprenoids (monoterpenes) [PR0102]	Invalid mass	No match	No match	Lipids and lipid-like molecules	Prenol lipids	Monoterpenoids	Iridoids and derivatives	3.56991	1.83589	4.14686e-05	1	1.64572	up	7.74107e+06	7.96038e+06	7.95065e+06	7.45015e+06	7.91127e+06	8.17304e+06	1.958e+06	2.52588e+06	2.296e+06	3.10006e+06	1.7172e+06	1.62072e+06
2-Aminoadipic acid	L-2-Aminoadipate; L-alpha-Aminoadipate; L-alpha-Aminoadipic acid; L-2-Aminoadipic acid; L-2-Aminohexanedioate	C6 H11 N O4	115.063	1.417	114.056	cpd:C00956	map00300 Lysine biosynthesis;map00310 Lysine degradation;map01100 Metabolic pathways;map01110 Biosynthesis of secondary metabolites;map01210 2-Oxocarboxylic acid metabolism;map01230 Biosynthesis of amino acids	HMDB0302754	--	Organic acids and derivatives	Carboxylic acids and derivatives	Amino acids, peptides, and analogues	--	--	--	Invalid mass	No results	No match	Organic acids and derivatives	Carboxylic acids and derivatives	Amino acids, peptides, and analogues	Alpha amino acids	3.99857	1.99949	4.62159e-05	1	1.70065	up	9.40336e+07	8.96091e+07	7.95927e+07	7.85498e+07	8.59114e+07	9.23151e+07	1.21305e+07	2.24793e+07	2.22412e+07	2.78483e+07	1.89408e+07	2.64092e+07
DL-Lysine	Lysine	C6 H14 N2 O2	146.106	1.188	147.113	cpd:C16440	--	--	--	--	--	--	--	--	--	Full match	Full match	Full match	Organic acids and derivatives	Carboxylic acids and derivatives	Amino acids, peptides, and analogues	Alpha amino acids	0.568292	-0.815297	5.06989e-05	1	1.31358	down	4.64967e+08	5.85509e+08	4.60788e+08	3.90962e+08	5.11937e+08	5.34418e+08	8.3579e+08	8.70555e+08	8.0964e+08	1.13826e+09	7.82356e+08	7.51898e+08
Monobutyl phthalate	--	C12 H14 O4	222.089	6.297	221.081	--	--	HMDB0013247	--	Benzenoids	Benzene and substituted derivatives	Benzoic acids and derivatives	--	--	--	Full match	No results	Full match	Benzenoids	Benzene and substituted derivatives	Benzoic acids and derivatives	Benzoic acid esters	0.378391	-1.40205	5.07347e-05	1	1.82028	down	3.14508e+07	3.29995e+07	2.74184e+07	3.32991e+07	2.97293e+07	3.16329e+07	9.00261e+07	8.64642e+07	6.93182e+07	6.05365e+07	1.12709e+08	7.39007e+07
Rhapontigenin	--	C15 H14 O4	258.089	5.952	534.213	--	--	HMDB0031842	--	Phenylpropanoids and polyketides	Stilbenes	-	--	--	--	No results	No results	Full match	Phenylpropanoids and polyketides	Stilbenes	Not available	Stilbenes	2.9222	1.54706	5.08315e-05	1	1.24111	up	2.62824e+06	3.10483e+06	2.22875e+06	2.86287e+06	2.72326e+06	2.99579e+06	1.36618e+06	754088	722725	1.155e+06	706612	956791
cis-4-Hydroxy-D-proline	cis-4-Hydroxy-D-proline	C5 H9 N O3	131.059	1.313	132.066	cpd:C03440	map00330 Arginine and proline metabolism	HMDB0060460	--	Organic acids and derivatives	Carboxylic acids and derivatives	Amino acids, peptides, and analogues	--	--	--	Full match	Full match	Full match	Organic acids and derivatives	Carboxylic acids and derivatives	Amino acids, peptides, and analogues	Proline and derivatives	0.513548	-0.961428	5.1897e-05	1	1.26425	down	2.6063e+08	2.81849e+08	2.82263e+08	2.92436e+08	2.77299e+08	2.53712e+08	5.45685e+08	4.50719e+08	6.55415e+08	4.56347e+08	6.08951e+08	4.92296e+08
Cuminaldehyde	4-Isopropylbenzaldehyde; p-Cumic aldehyde; Cuminaldehyde	C10 H12 O	148.089	6.833	149.097	cpd:C06577	--	HMDB0002214	--	Lipids and lipid-like molecules	Prenol lipids	Monoterpenoids	--	--	--	Full match	No results	No results	Lipids and lipid-like molecules	Prenol lipids	Monoterpenoids	Aromatic monoterpenoids	0.554257	-0.851372	5.37088e-05	1	1.99807	down	3.0248e+08	3.00506e+08	2.797e+08	2.91267e+08	2.79915e+08	2.87906e+08	5.21631e+08	4.90869e+08	6.5004e+08	5.19222e+08	4.38372e+08	5.22401e+08
martynoside	--	C31 H40 O15	652.238	8.71	651.231	--	--	HMDB0254342	--	Phenylpropanoids and polyketides	Flavonoids	Flavans	--	--	--	No results	No results	Full match	Phenylpropanoids and polyketides	Cinnamic acids and derivatives	Hydroxycinnamic acids and derivatives	Coumaric acids and derivatives	1.76229	0.817455	5.42238e-05	1	1.31924	up	6.87621e+06	6.93728e+06	6.92798e+06	6.78512e+06	7.07868e+06	7.16714e+06	3.49354e+06	4.70299e+06	3.40874e+06	4.01988e+06	4.10935e+06	3.96893e+06
Perillartine	--	C10 H15 N O	330.228	4.829	166.121	--	--	HMDB0035652	--	Lipids and lipid-like molecules	Prenol lipids	Monoterpenoids	--	--	--	Invalid mass	Invalid mass	No results	Lipids and lipid-like molecules	Prenol lipids	Monoterpenoids	Menthane monoterpenoids	1.63109	0.705838	5.8962e-05	1	1.02529	up	9.48598e+06	1.2309e+07	1.2648e+07	1.43522e+07	1.13784e+07	1.20744e+07	6.48621e+06	8.30171e+06	6.72459e+06	8.01791e+06	6.77735e+06	7.98642e+06
2-Ketoadipic acid	2-Oxoadipate; 2-Oxoadipic acid	C6 H8 O5	160.037	2.4	159.029	cpd:C00322	map00300 Lysine biosynthesis;map00310 Lysine degradation;map00380 Tryptophan metabolism;map01100 Metabolic pathways;map01210 2-Oxocarboxylic acid metabolism;map01230 Biosynthesis of amino acids	HMDB0000225	--	Organic acids and derivatives	Keto acids and derivatives	Medium-chain keto acids and derivatives	--	--	--	No results	Full match	Full match	Organic acids and derivatives	Keto acids and derivatives	Medium-chain keto acids and derivatives	Medium-chain keto acids and derivatives	0.467688	-1.09638	6.125e-05	1	1.52775	down	1.38002e+08	1.71431e+08	1.42419e+08	1.503e+08	1.47585e+08	1.62129e+08	3.12851e+08	2.75124e+08	4.42189e+08	2.99085e+08	2.63032e+08	3.5745e+08
(-)-Caryophyllene oxide	Caryophyllene epoxide; Caryophyllene oxide	C15 H24 O	220.183	9.487	221.19	cpd:C16908	--	--	--	--	--	--	--	--	--	Full match	No results	No results	Lipids and lipid-like molecules	Prenol lipids	Sesquiterpenoids	Sesquiterpenoids	0.606309	-0.721875	6.16206e-05	1	1.8045	down	2.55393e+07	2.29926e+07	2.32135e+07	2.28934e+07	2.33615e+07	2.30266e+07	4.01996e+07	3.26847e+07	3.80601e+07	4.62543e+07	3.52952e+07	4.01052e+07
Flavokawain A	--	C18 H18 O5	314.116	5.306	315.123	--	--	HMDB0033586	--	Phenylpropanoids and polyketides	Linear 1,3-diarylpropanoids	Chalcones and dihydrochalcones	--	--	--	No results	No results	Full match	Phenylpropanoids and polyketides	Linear 1,3-diarylpropanoids	Chalcones and dihydrochalcones	2'-Hydroxychalcones	1.66457	0.735148	6.29658e-05	1	1.64758	up	5.18922e+06	4.93294e+06	4.33461e+06	4.3635e+06	4.21454e+06	3.95619e+06	2.20487e+06	3.1269e+06	3.02038e+06	2.4318e+06	2.43222e+06	2.99886e+06
Irisolidone 7-O-beta-d-glucoside	--	C23 H24 O11	476.131	5.625	475.124	--	--	--	--	--	--	--	--	--	--	No results	No results	Full match					0.437903	-1.19132	6.32818e-05	1	1.91869	down	659630	1.09453e+06	760235	869723	1.19972e+06	817349	1.71653e+06	1.88337e+06	2.04706e+06	2.35463e+06	1.56214e+06	2.77049e+06
2,4-Dimethylbenzaldehyde	--	C9 H10 O	134.074	6.469	135.081	--	--	HMDB0032142	--	Benzenoids	Benzene and substituted derivatives	Benzoyl derivatives	--	--	--	Full match	No results	No results	Benzenoids	Benzene and substituted derivatives	Benzoyl derivatives	Benzoyl derivatives	0.582649	-0.779302	6.39631e-05	1	1.90819	down	2.66107e+08	2.71202e+08	2.56929e+08	2.37301e+08	2.37176e+08	2.50761e+08	4.64538e+08	3.8468e+08	5.47386e+08	4.19473e+08	3.82806e+08	4.08993e+08
Corylifol A	--	C25 H26 O4	390.183	5.627	391.19	--	--	HMDB0250475	--	Phenylpropanoids and polyketides	Isoflavonoids	Isoflav-2-enes	--	--	--	No results	No results	Full match	Phenylpropanoids and polyketides	Isoflavonoids	Isoflav-2-enes	Isoflavones	0.420637	-1.24935	6.49487e-05	1	1.75191	down	1.91733e+06	2.57026e+06	2.44994e+06	2.11095e+06	1.81708e+06	2.0385e+06	4.89524e+06	6.29623e+06	3.39196e+06	6.3738e+06	5.32597e+06	4.39424e+06
N7-Methylguanosine	N7-Methylguanosine	C11 H17 N5 O5	299.122	1.332	300.129	cpd:C20674	--	--	--	--	--	--	--	--	--	No results	No results	Full match	Nucleosides, nucleotides, and analogues	Purine nucleosides	Not available	Purine nucleosides	0.617383	-0.695763	6.50072e-05	1	1.14008	down	1.43824e+07	1.40059e+07	1.3453e+07	1.34256e+07	1.50648e+07	1.38223e+07	2.27793e+07	1.97806e+07	2.55065e+07	1.93568e+07	2.51404e+07	2.37439e+07
Chrysophanol 8-O-β-D-glucoside	Chrysophanol 8-O-beta-D-glucoside; Chrysophanol 8-glucoside	C21 H20 O9	370.11	1.4	369.103	cpd:C10316	--	--	--	--	--	--	--	--	--	No results	Invalid mass	No results					0.382366	-1.38697	6.56875e-05	1	1.29837	down	1.10277e+06	1.04188e+06	1.30897e+06	1.23811e+06	936915	978965	1.96756e+06	2.77026e+06	3.9651e+06	2.89403e+06	3.4143e+06	2.26961e+06
5-O-Caffeoylshikimic acid	5-O-Caffeoylshikimic acid	C16 H16 O8	336.084	5.369	335.077	cpd:C10434	map00940 Phenylpropanoid biosynthesis;map00941 Flavonoid biosynthesis;map00945 Stilbenoid, diarylheptanoid and gingerol biosynthesis;map01100 Metabolic pathways;map01110 Biosynthesis of secondary metabolites	HMDB0033999	--	Phenylpropanoids and polyketides	Cinnamic acids and derivatives	Hydroxycinnamic acids and derivatives	--	--	--	No results	No results	Full match	Phenylpropanoids and polyketides	Cinnamic acids and derivatives	Hydroxycinnamic acids and derivatives	Coumaric acids and derivatives	11.8833	3.57086	6.83508e-05	1	1.6924	up	8.88837e+06	8.60083e+06	9.20752e+06	9.48758e+06	9.72922e+06	9.2938e+06	689432	814922	293478	742643	584085	1.52125e+06
Methyl arachidonate	--	C21 H34 O2	318.256	9.388	319.263	--	--	HMDB0062594	--	-	-	-	--	--	--	No results	No results	Full match					0.482828	-1.05042	6.93073e-05	1	1.88446	down	1.28609e+06	1.1765e+06	959877	1.16858e+06	1.10293e+06	1.11047e+06	1.61839e+06	2.2147e+06	2.33287e+06	2.5352e+06	2.52785e+06	2.86389e+06
GPK	--	C13 H24 N4 O4	322.166	1.419	323.173	--	--	--	--	--	--	--	--	--	--	Invalid mass	No results	No results					0.348896	-1.51913	7.17146e-05	1	1.06649	down	3.06686e+06	3.06412e+06	3.03651e+06	2.97236e+06	2.97151e+06	3.16007e+06	1.11796e+07	9.07708e+06	8.6119e+06	6.88611e+06	1.01891e+07	6.42547e+06
APK	--	C14 H26 N4 O4	336.181	1.427	337.189	--	--	--	--	--	--	--	--	--	--	Invalid mass	No results	No results					0.383002	-1.38458	7.30837e-05	1	1.29432	down	1.02732e+07	9.50244e+06	9.39964e+06	1.16013e+07	9.2867e+06	9.27846e+06	3.35357e+07	2.40347e+07	2.42165e+07	2.12383e+07	3.32861e+07	1.86272e+07
Ginkgolide C	Ginkgolide C; BN 52022	C20 H24 O11	440.131	5.432	439.123	cpd:C07603	--	HMDB0036860	LMPR0104540003	Lipids and lipid-like molecules	Prenol lipids	Terpene lactones	Prenol Lipids [PR]	Isoprenoids [PR01]	C20 isoprenoids (diterpenes) [PR0104]	No results	No results	Full match	Lipids and lipid-like molecules	Prenol lipids	Terpene lactones	Ginkgolides and bilobalides	0.410118	-1.28589	7.39394e-05	1	1.56808	down	456175	332421	262934	278656	474833	314338	1.21305e+06	878186	869712	598015	753405	855310
2-hydroxy-6-[(8Z,11Z)-pentadeca-8,11,14-trien-1-yl]benzoic acid	--	C22 H30 O3	324.205	10.159	325.212	--	--	--	--	--	--	--	--	--	--	Invalid mass	No results	No results					2.45962	1.29844	7.56596e-05	1	1.98542	up	9.95418e+07	1.0363e+08	9.56141e+07	9.51885e+07	9.40072e+07	9.88311e+07	3.57596e+07	3.38764e+07	5.45426e+07	3.21653e+07	4.55186e+07	3.67161e+07
Kaji-ichigoside F1	--	C36 H58 O10	650.402	6.148	649.395	--	--	--	--	--	--	--	--	--	--	No results	No results	Full match	Lipids and lipid-like molecules	Prenol lipids	Terpene glycosides	Triterpene saponins	0.500441	-0.998729	7.85208e-05	1	1.85354	down	1.62349e+06	1.83637e+06	1.54004e+06	1.51968e+06	1.74246e+06	2.01026e+06	3.95057e+06	3.97139e+06	3.25541e+06	2.71687e+06	3.99919e+06	2.63309e+06
Xanthosine	Xanthosine	C10 H12 N4 O6	284.075	4.731	283.068	cpd:C01762	map00230 Purine metabolism;map00232 Caffeine metabolism;map01100 Metabolic pathways;map01110 Biosynthesis of secondary metabolites	HMDB0000299	--	Nucleosides, nucleotides, and analogues	Purine nucleosides	-	--	--	--	Full match	Full match	Full match	Nucleosides, nucleotides, and analogues	Purine nucleosides	Not available	Purine nucleosides	4.39712	2.13656	7.95645e-05	1	1.70759	up	3.99309e+07	4.15987e+07	3.42992e+07	4.06383e+07	3.96952e+07	3.79693e+07	8.06732e+06	1.04743e+07	5.00264e+06	1.35054e+07	6.88051e+06	9.31639e+06
LPI 18:3	--	C27 H47 O12 P	594.279	8.699	593.272	--	--	--	LMGP06050028	--	--	--	Glycerophospholipids [GP]	Glycerophosphoinositols [GP06]	Monoacylglycerophosphoinositols [GP0605]	No results	Full match	No results	Lipids and lipid-like molecules	Glycerophospholipids	Glycerophosphoinositols	Phosphatidylinositols	1.65094	0.72329	8.21803e-05	1	1.25872	up	1.2239e+09	1.13491e+09	1.05622e+09	1.1271e+09	1.16927e+09	1.28896e+09	5.843e+08	8.05849e+08	5.92876e+08	7.14151e+08	7.53564e+08	7.89485e+08
Benzoylhypacoitine	--	C31 H43 N O9	573.296	5.855	574.304	--	--	--	--	--	--	--	--	--	--	No results	No results	Full match	Lipids and lipid-like molecules	Prenol lipids	Diterpenoids	Aconitane-type diterpenoid alkaloids	1.93781	0.954426	8.3913e-05	1	1.8193	up	5.86007e+06	6.91018e+06	6.65469e+06	6.58711e+06	6.41115e+06	6.24991e+06	3.74123e+06	2.5235e+06	3.95945e+06	3.64301e+06	3.10322e+06	2.98672e+06
2-Amino-1,3,4-tetradecanetriol	--	C14 H31 N O3	261.231	5.809	262.238	--	--	--	--	--	--	--	--	--	--	No results	No results	Full match	Organic nitrogen compounds	Organonitrogen compounds	Amines	1,3-aminoalcohols	0.458955	-1.12358	8.52631e-05	1	1.16882	down	1.48937e+06	1.37655e+06	1.25332e+06	1.43351e+06	1.09628e+06	957368	1.9216e+06	2.37788e+06	2.69121e+06	2.63872e+06	3.38074e+06	3.56313e+06
2-Isopropylmalic acid	alpha-Isopropylmalate; (2S)-2-Isopropylmalate; (2S)-2-Hydroxy-2-isopropylsuccinic acid; 2-Isopropylmalic acid; 3-Carboxy-3-hydroxy-4-methylpentanoate; 3-Carboxy-3-hydroxyisocaproate	C7 H12 O5	176.068	5.458	175.061	cpd:C02504	map00290 Valine, leucine and isoleucine biosynthesis;map00620 Pyruvate metabolism;map01100 Metabolic pathways;map01110 Biosynthesis of secondary metabolites;map01210 2-Oxocarboxylic acid metabolism;map01230 Biosynthesis of amino acids	HMDB0000402	--	Lipids and lipid-like molecules	Fatty Acyls	Fatty acids and conjugates	--	--	--	Full match	Full match	Full match	Lipids and lipid-like molecules	Fatty Acyls	Fatty acids and conjugates	Hydroxy fatty acids	3.18379	1.67075	8.61702e-05	1	1.85067	up	5.69957e+08	5.86787e+08	5.7203e+08	5.72937e+08	5.75227e+08	5.31773e+08	1.92888e+08	1.49309e+08	1.13597e+08	2.4284e+08	1.93749e+08	1.78263e+08
N-Acetylglucosamine	N-Acetyl-beta-D-glucosamine	C8 H15 N O6	221.09	1.395	222.098	cpd:C03878	--	HMDB0000803	--	Organic oxygen compounds	Organooxygen compounds	Carbohydrates and carbohydrate conjugates	--	--	--	No results	No results	Full match	Organic oxygen compounds	Organooxygen compounds	Carbohydrates and carbohydrate conjugates	Acylaminosugars	0.542908	-0.881221	8.67533e-05	1	1.55139	down	2.60118e+07	2.62427e+07	2.53775e+07	2.65257e+07	2.90945e+07	2.98381e+07	5.39871e+07	6.10014e+07	3.93502e+07	5.30682e+07	4.27786e+07	5.0216e+07
THJ2201 N-(5-hydroxypentyl) metabolite	--	C23 H22 N2 O2	716.331	8.689	359.173	--	--	--	--	--	--	--	--	--	--	Invalid mass	No results	No results	Benzenoids	Naphthalenes	Naphthalenecarboxylic acids and derivatives	Naphthalenecarboxylic acids and derivatives	0.489953	-1.02928	8.97022e-05	1	1.75275	down	2.01455e+06	1.6995e+06	1.78659e+06	1.73262e+06	1.5309e+06	1.86263e+06	4.2655e+06	3.30849e+06	4.50225e+06	2.95258e+06	3.86113e+06	2.79944e+06
5-Methoxy-N,N-dimethyltryptamine	N,N-Dimethyl-5-methoxytryptamine; O-Methylbufotenine; Methoxybufotenin; 5-Methoxy-N,N-dimethyltryptamine; 3-[2-(N,N-Dimethylamino)ethyl]-5-methoxy-indole	C13 H18 N2 O	218.142	6.863	475.247	cpd:C08309	--	HMDB0002004	--	Organoheterocyclic compounds	Indoles and derivatives	Tryptamines and derivatives	--	--	--	No results	No results	Full match	Organoheterocyclic compounds	Indoles and derivatives	Tryptamines and derivatives	Tryptamines and derivatives	2.41668	1.27303	9.31296e-05	1	1.29527	up	4.26114e+07	3.99641e+07	3.75245e+07	3.84969e+07	3.7745e+07	4.50338e+07	1.51487e+07	1.33358e+07	1.2943e+07	2.2689e+07	2.04388e+07	1.53237e+07
Coumarin-3-carboxylic acid	--	C10 H6 O4	190.026	5.943	189.019	--	--	--	--	--	--	--	--	--	--	No results	No results	Full match	Phenylpropanoids and polyketides	Coumarins and derivatives	Not available	Coumarins and derivatives	0.285463	-1.80863	9.9445e-05	1	2.05164	down	2.82225e+06	2.97697e+06	2.98516e+06	3.12193e+06	3.02621e+06	2.74787e+06	1.2212e+07	1.21563e+07	7.5693e+06	7.34514e+06	1.41495e+07	8.50368e+06
5,5-dimethyl-3-morpholinocyclohex-2-en-1-one	--	C12 H19 N O2	209.142	5.454	210.15	--	--	--	--	--	--	--	--	--	--	Full match	No results	No results					0.515329	-0.956436	0.000102305	1	1.76904	down	1.20453e+10	1.16638e+10	1.14424e+10	1.13885e+10	1.14575e+10	1.13446e+10	2.52702e+10	2.46437e+10	2.52032e+10	1.75781e+10	2.22023e+10	1.96612e+10
N-Acetyl-D-lactosamine	N-Acetyllactosamine; beta-D-Galactosyl-1,4-N-acetyl-D-glucosamine; beta-D-Galactosyl-1,4-N-acetyl-beta-D-glucosamine	C14 H25 N O11	383.143	1.403	384.15	cpd:C00611	--	--	--	--	--	--	--	--	--	Full match	No results	No results	Organic oxygen compounds	Organooxygen compounds	Carbohydrates and carbohydrate conjugates	Acylaminosugars	0.498382	-1.00468	0.000106149	1	1.47003	down	7.20803e+06	7.69117e+06	5.14292e+06	9.59397e+06	7.34581e+06	7.0524e+06	1.3959e+07	1.26929e+07	1.61935e+07	1.51585e+07	1.46554e+07	1.56953e+07
1-adamantyl(piperidino)methanone	--	C16 H25 N O	247.192	8.291	248.199	--	--	--	--	--	--	--	--	--	--	Invalid mass	No results	No results					0.430712	-1.2152	0.000110738	1	1.76756	down	7.6577e+06	5.45073e+06	5.28517e+06	6.83785e+06	6.83549e+06	6.67718e+06	2.00554e+07	1.09337e+07	1.42422e+07	1.93486e+07	1.34155e+07	1.19583e+07
Ethyl oleate	--	C20 H38 O2	310.288	9.551	311.295	--	--	HMDB0034451	LMFA07010880	Lipids and lipid-like molecules	Fatty Acyls	Fatty acid esters	Fatty Acyls [FA]	Fatty esters [FA07]	Short fatty esters [FA0710]	Full match	No results	No results	Lipids and lipid-like molecules	Fatty Acyls	Fatty acid esters	Fatty acid esters	2.9456	1.55856	0.000116142	1	1.92787	up	1.12532e+07	1.17908e+07	9.65114e+06	1.18631e+07	1.21288e+07	9.81902e+06	3.6861e+06	4.55796e+06	4.21606e+06	2.12065e+06	4.71369e+06	3.28368e+06
Erucic acid	Erucic acid; (13Z)-Docosenoic acid; cis-13-Docosenoic acid	C22 H42 O2	338.319	10.623	339.327	cpd:C08316	map01040 Biosynthesis of unsaturated fatty acids	HMDB0002068	--	Lipids and lipid-like molecules	Fatty Acyls	Fatty acids and conjugates	--	--	--	No results	No results	Full match	Lipids and lipid-like molecules	Fatty Acyls	Fatty acids and conjugates	Very long-chain fatty acids	0.356248	-1.48905	0.000128041	1	1.07665	down	4.02549e+06	5.19789e+06	5.15494e+06	5.53347e+06	5.4428e+06	5.60534e+06	1.61813e+07	1.16058e+07	2.36382e+07	1.15804e+07	1.21331e+07	1.17668e+07
Isovitexin	Isovitexin; Saponaretin; Apigenin-6-C-glucoside; 6-C-Glucosylapigenin; Apigenin 6-C-glucoside	C21 H20 O10	432.105	5.502	450.139	cpd:C01714	map00944 Flavone and flavonol biosynthesis	HMDB0253708	LMPK12110338	Lipids and lipid-like molecules	Fatty Acyls	Fatty amides	Polyketides [PK]	Flavonoids [PK12]	Flavones and Flavonols [PK1211]	No results	No results	Full match	Phenylpropanoids and polyketides	Flavonoids	Flavonoid glycosides	Flavonoid C-glycosides	2.83051	1.50106	0.000131731	1	1.87368	up	1.37028e+07	1.3486e+07	1.20694e+07	1.36114e+07	1.18056e+07	1.18053e+07	4.3555e+06	3.8819e+06	3.34693e+06	6.8631e+06	3.36072e+06	5.21193e+06
Coumarin 6	--	C20 H18 N2 O2 S	350.111	5.533	699.214	--	--	HMDB0250493	--	Phenylpropanoids and polyketides	Coumarins and derivatives	-	--	--	--	No results	No results	Full match	Phenylpropanoids and polyketides	Coumarins and derivatives	Not available	Coumarins and derivatives	0.411628	-1.28059	0.000131827	1	1.91472	down	1.62328e+06	2.52401e+06	3.31878e+06	2.42487e+06	2.2808e+06	1.86332e+06	6.32636e+06	4.21437e+06	8.01959e+06	4.00358e+06	5.9745e+06	5.55808e+06
6-Methylcoumarin	--	C10 H8 O2	160.053	10.748	183.042	--	--	HMDB0032394	--	Phenylpropanoids and polyketides	Coumarins and derivatives	-	--	--	--	No results	No results	Full match	Phenylpropanoids and polyketides	Coumarins and derivatives	Not available	Coumarins and derivatives	23.6668	4.56479	0.000137392	1	1.92791	up	3.04892e+07	2.86604e+07	2.6758e+07	2.73373e+07	2.90398e+07	2.625e+07	529697	4.14917e+06	569926	907138	496343	468877
4-(2-thienyl)benzoic acid	--	C11 H8 O2 S	204.026	2.066	203.019	--	--	--	--	--	--	--	--	--	--	Invalid mass	No results	No results					0.462282	-1.11315	0.000142923	1	1.78134	down	2.88844e+08	2.87262e+08	2.78155e+08	2.45264e+08	2.83046e+08	2.60161e+08	5.79801e+08	5.88896e+08	8.51084e+08	4.65784e+08	5.11584e+08	5.56379e+08
Kaempferol	Kaempferol; 3,4',5,7-Tetrahydroxyflavone; 3,5,7-Trihydroxy-2-(4-hydroxyphenyl)-4H-1-benzopyran-4-one; 5,7,4'-Trihydroxyflavonol; C.I. 75640; Indigo yellow; Kaempherol; Kempferol; Nimbecetin; Pelargidenolon; Populnetin; Rhamnolutein; Rhamnolutin; Robigenin; Swartziol; Trifolitin	C15 H10 O6	286.049	5.615	287.056	cpd:C05903	map00941 Flavonoid biosynthesis;map00944 Flavone and flavonol biosynthesis;map01100 Metabolic pathways;map01110 Biosynthesis of secondary metabolites	HMDB0005801	LMPK12110003	Phenylpropanoids and polyketides	Flavonoids	Flavones	Polyketides [PK]	Flavonoids [PK12]	Flavones and Flavonols [PK1211]	Full match	Full match	Full match	Phenylpropanoids and polyketides	Flavonoids	Flavones	Flavonols	2.11596	1.08131	0.000147387	1	1.39958	up	6.71687e+07	6.40445e+07	6.44154e+07	6.29346e+07	6.08886e+07	6.3127e+07	3.82194e+07	2.34551e+07	2.39758e+07	3.3454e+07	3.07343e+07	3.09676e+07
Norisoboldine	--	C18 H19 N O4	313.131	5.678	312.123	--	--	HMDB0033357	--	Alkaloids and derivatives	Aporphines	-	--	--	--	No results	No results	Full match	Alkaloids and derivatives	Aporphines	Not available	Aporphines	2.72637	1.44698	0.000153804	1	1.37799	up	1.27073e+08	1.23638e+08	1.22373e+08	1.18965e+08	1.32336e+08	1.2954e+08	3.81449e+07	3.10506e+07	5.68216e+07	5.6062e+07	3.91e+07	5.53513e+07
Ala-Ile	--	C9 H18 N2 O3	202.133	5.061	203.14	--	--	HMDB0028690	--	Organic acids and derivatives	Carboxylic acids and derivatives	Amino acids, peptides, and analogues	--	--	--	No results	Full match	Full match	Organic acids and derivatives	Carboxylic acids and derivatives	Amino acids, peptides, and analogues	Dipeptides	1.80571	0.852563	0.00017816	1	1.71821	up	1.41704e+08	1.38002e+08	1.27734e+08	1.4161e+08	1.36678e+08	1.31189e+08	5.84789e+07	7.11565e+07	8.55986e+07	6.61971e+07	8.18425e+07	8.91354e+07
Celastrol	--	C29 H38 O4	450.278	7.092	451.286	--	--	HMDB0002385	--	Lipids and lipid-like molecules	Prenol lipids	Triterpenoids	--	--	--	No results	No results	Full match	Lipids and lipid-like molecules	Prenol lipids	Triterpenoids	Triterpenoids	0.566131	-0.820792	0.00018106	1	1.51491	down	6.49174e+06	5.94629e+06	7.88295e+06	5.41171e+06	4.51047e+06	6.06948e+06	1.10956e+07	1.20026e+07	9.32303e+06	9.55988e+06	1.13914e+07	1.07693e+07
LSD-d3	--	C20 H22 [2]H3 N3 O	326.22	10.741	327.228	--	--	--	--	--	--	--	--	--	--	Invalid mass	No results	No results					1.69751	0.76342	0.000184505	1	2.02225	up	2.98634e+07	2.97642e+07	3.01437e+07	3.10723e+07	3.11122e+07	3.33723e+07	1.87981e+07	1.5398e+07	2.27219e+07	1.65578e+07	1.98702e+07	1.58305e+07
Maltitol	--	C12 H24 O11	344.132	1.403	389.13	--	--	HMDB0002928	--	Lipids and lipid-like molecules	Fatty Acyls	Fatty acyl glycosides	--	--	--	No results	No results	Full match	Lipids and lipid-like molecules	Fatty Acyls	Fatty acyl glycosides	Fatty acyl glycosides of mono- and disaccharides	0.444269	-1.17049	0.000195931	1	1.77526	down	2.18084e+06	2.4892e+06	3.50456e+06	2.08834e+06	1.51158e+06	2.45553e+06	4.9084e+06	4.30148e+06	7.03209e+06	4.36103e+06	6.13038e+06	5.29687e+06
Riboflavin	Riboflavin; Lactoflavin; 7,8-Dimethyl-10-ribitylisoalloxazine; Vitamin B2	C17 H20 N4 O6	376.137	5.372	375.13	cpd:C00255	map00740 Riboflavin metabolism;map01100 Metabolic pathways;map01110 Biosynthesis of secondary metabolites	HMDB0000244	--	Organoheterocyclic compounds	Pteridines and derivatives	Alloxazines and isoalloxazines	--	--	--	Full match	Full match	Not the top hit	Organoheterocyclic compounds	Pteridines and derivatives	Alloxazines and isoalloxazines	Flavins	0.645472	-0.631574	0.000207143	1	1.58431	down	2.04486e+07	1.7209e+07	2.02358e+07	1.98503e+07	1.8883e+07	2.17351e+07	2.87422e+07	3.46055e+07	3.07939e+07	2.7536e+07	3.66128e+07	2.50821e+07
Ciprostene	--	C22 H36 O4	364.261	8.804	365.269	--	--	HMDB0250270	--	Lipids and lipid-like molecules	Fatty Acyls	Eicosanoids	--	--	--	Full match	Invalid mass	No results	Lipids and lipid-like molecules	Fatty Acyls	Eicosanoids	Prostaglandins and related compounds	0.487471	-1.03661	0.000208784	1	1.92336	down	1.1058e+06	992767	1.02642e+06	967560	1.06326e+06	1.02096e+06	2.94784e+06	2.16165e+06	1.88333e+06	1.6701e+06	2.13499e+06	1.87314e+06
Lactose	Lactose; 1-beta-D-Galactopyranosyl-4-D-glucopyranose; beta-D-Gal-(1->4)-D-Glc; Milk sugar	C12 H22 O11	342.115	10.194	341.108	cpd:C00243	map00052 Galactose metabolism;map01100 Metabolic pathways;map02010 ABC transporters	HMDB0041627	--	Organic oxygen compounds	Organooxygen compounds	Carbohydrates and carbohydrate conjugates	--	--	--	No results	No results	Full match	Organic oxygen compounds	Organooxygen compounds	Carbohydrates and carbohydrate conjugates	O-glycosyl compounds	2.26947	1.18235	0.000216158	1	1.18128	up	1.90581e+06	1.92921e+06	1.07608e+06	2.16097e+06	1.34097e+06	1.42752e+06	809604	792033	477513	637088	843403	776422
Phosphocholine	Choline phosphate; Phosphorylcholine; Phosphocholine; O-Phosphocholine	C5 H14 N O4 P	183.066	1.298	184.074	cpd:C00588	map00564 Glycerophospholipid metabolism;map01100 Metabolic pathways	HMDB0001565	--	Organic nitrogen compounds	Organonitrogen compounds	Quaternary ammonium salts	--	--	--	No results	Full match	No results	Organic nitrogen compounds	Organonitrogen compounds	Quaternary ammonium salts	Phosphocholines	0.478379	-1.06378	0.000218274	1	1.13325	down	2.75791e+08	2.64719e+08	2.74626e+08	2.85606e+08	2.91108e+08	2.75061e+08	6.04486e+08	5.23101e+08	7.11782e+08	4.11576e+08	6.66925e+08	5.66632e+08
LPG 16:1	--	C22 H43 O9 P	482.263	9.63	481.256	--	--	--	LMGP04050013	--	--	--	Glycerophospholipids [GP]	Glycerophosphoglycerols [GP04]	Monoacylglycerophosphoglycerols [GP0405]	No results	Full match	No results	Lipids and lipid-like molecules	Glycerophospholipids	Glycerophosphoglycerols	Phosphatidylglycerols	2.02806	1.0201	0.000233354	1	1.45932	up	1.07317e+08	1.1917e+08	1.05643e+08	1.07942e+08	1.16772e+08	1.14682e+08	4.46111e+07	5.49076e+07	4.62822e+07	4.62176e+07	7.14876e+07	6.76118e+07
(2R,3S,4S,5R,6R)-2-(hydroxymethyl)-6-(2-phenylethoxy)oxane-3,4,5-triol	--	C14 H20 O6	266.116	6.472	267.123	--	--	--	--	--	--	--	--	--	--	Invalid mass	No results	No results					0.587277	-0.767888	0.000251177	1	1.8422	down	5.00464e+07	5.41427e+07	5.79548e+07	5.06662e+07	4.80864e+07	5.40056e+07	9.57354e+07	7.72424e+07	1.16202e+08	8.92012e+07	7.27736e+07	8.50536e+07
19(R)-Hydroxy prostaglandin F1α	--	C20 H36 O6	372.25	6.851	371.243	--	--	--	--	--	--	--	--	--	--	Full match	No results	No results	Lipids and lipid-like molecules	Fatty Acyls	Eicosanoids	Prostaglandins and related compounds	3.65098	1.86828	0.000251949	1	1.30429	up	3.08335e+07	3.47168e+07	3.46764e+07	3.50244e+07	2.92057e+07	2.93258e+07	8.17352e+06	7.98525e+06	4.11777e+06	1.17915e+07	1.16758e+07	9.33307e+06
MGMG (18:2)	--	C27 H48 O9	516.329	9.007	561.327	--	--	--	--	--	--	--	--	--	--	No results	No results	Full match					0.528652	-0.919609	0.000261095	1	1.99936	down	2.44698e+07	2.75341e+07	2.54601e+07	2.69377e+07	2.89274e+07	2.68818e+07	5.21162e+07	4.29855e+07	6.68587e+07	4.02296e+07	5.58772e+07	4.49879e+07
4-(2,3-dihydro-1H-indol-1-yl)-1-phenyl-1H-pyrazolo[3,4-d]pyrimidine	--	C19 H15 N5	313.132	5.676	314.14	--	--	--	--	--	--	--	--	--	--	Full match	No results	No match					2.72607	1.44682	0.000267396	1	1.43019	up	3.51447e+08	3.30996e+08	3.08711e+08	3.32712e+08	3.36072e+08	3.42901e+08	8.93573e+07	8.14369e+07	1.31055e+08	1.53722e+08	1.12312e+08	1.66816e+08
12-Hydroxydodecanoic acid	12-Hydroxydodecanoic acid; omega-Hydroxydodecanoic acid	C12 H24 O3	432.344	7.809	215.165	cpd:C08317	--	HMDB0002059	--	Organic acids and derivatives	Hydroxy acids and derivatives	Medium-chain hydroxy acids and derivatives	--	--	--	Invalid mass	No results	No results	Organic acids and derivatives	Hydroxy acids and derivatives	Medium-chain hydroxy acids and derivatives	Medium-chain hydroxy acids and derivatives	0.665349	-0.587816	0.000268525	1	1.37978	down	4.39019e+06	4.66013e+06	4.45117e+06	4.40776e+06	4.393e+06	4.71756e+06	7.54721e+06	7.31452e+06	7.625e+06	5.98166e+06	5.95198e+06	6.18957e+06
N-Acetylneuraminic acid	N-Acetylneuraminate; N-Acetylneuraminic acid; 5-Acetamido-3,5-dideoxy-D-glycero-D-galacto-2-nonulosonic acid; Neu5Ac	C11 H19 N O9	309.106	1.832	310.114	cpd:C00270	map00520 Amino sugar and nucleotide sugar metabolism;map01100 Metabolic pathways	HMDB0000230	--	Organic oxygen compounds	Organooxygen compounds	Carbohydrates and carbohydrate conjugates	--	--	--	No results	No results	Full match	Organic oxygen compounds	Organooxygen compounds	Carbohydrates and carbohydrate conjugates	N-acylneuraminic acids	1.76007	0.815631	0.000273255	1	1.89096	up	9.02085e+07	8.47043e+07	8.35133e+07	7.4581e+07	8.09266e+07	7.79132e+07	3.6543e+07	5.32457e+07	3.70371e+07	5.57167e+07	4.64206e+07	5.04847e+07
GNK	--	C12 H23 N5 O5	317.175	4.675	159.595	--	--	--	--	--	--	--	--	--	--	Invalid mass	No results	No results					21.1836	4.40488	0.000275351	1	1.72261	up	3.38844e+07	3.45079e+07	3.30231e+07	3.14554e+07	3.46839e+07	3.15028e+07	372094	424017	2.80663e+06	1.24874e+06	1.28515e+06	3.26012e+06
Phytosphingosine	Phytosphingosine; 4-D-Hydroxysphinganine	C18 H39 N O3	317.293	7.762	318.301	cpd:C12144	map00600 Sphingolipid metabolism;map01100 Metabolic pathways	HMDB0004610	LMSP01030001	Organic nitrogen compounds	Organonitrogen compounds	Amines	Sphingolipids [SP]	Sphingoid bases [SP01]	4-Hydroxysphinganines (Phytosphingosines) [SP0103]	No results	Full match	Full match	Organic nitrogen compounds	Organonitrogen compounds	Amines	1,3-aminoalcohols	0.271544	-1.88074	0.000280709	1	1.94085	down	2.408e+07	2.49797e+07	2.55625e+07	2.75749e+07	2.68274e+07	2.95877e+07	1.00658e+08	6.2267e+07	1.03862e+08	1.51629e+08	5.8271e+07	1.07426e+08
LPA 20:2	1-Acyl-sn-glycerol 3-phosphate; 2-Lysophosphatidate; Lysophosphatidate; Lysophosphatidic acid	C23 H43 O7 P	462.274	11.327	461.267	cpd:C00681	map00561 Glycerolipid metabolism;map00564 Glycerophospholipid metabolism;map01100 Metabolic pathways;map01110 Biosynthesis of secondary metabolites	--	LMGP10050027	--	--	--	Glycerophospholipids [GP]	Glycerophosphates [GP10]	Monoacylglycerophosphates [GP1005]	No results	Full match	No results	Lipids and lipid-like molecules	Glycerophospholipids	Glycerophosphates	1,2-diacylglycerol-3-phosphates	6.49817	2.70003	0.000283077	1	1.89252	up	1.46988e+08	1.6678e+08	1.69513e+08	1.54084e+08	1.69389e+08	1.67089e+08	1.61746e+07	5.34032e+07	1.54734e+07	3.4667e+07	1.28205e+07	1.73257e+07
Trilobatin	--	C21 H24 O10	436.136	5.32	437.144	--	--	HMDB0037505	LMPK12120518	Phenylpropanoids and polyketides	Flavonoids	Flavonoid glycosides	Polyketides [PK]	Flavonoids [PK12]	Chalcones and dihydrochalcones [PK1212]	No results	No results	Full match	Phenylpropanoids and polyketides	Flavonoids	Flavonoid glycosides	Flavonoid O-glycosides	0.470671	-1.08721	0.000298433	1	1.6767	down	760734	1.04548e+06	1.36284e+06	1.05982e+06	1.24109e+06	1.32995e+06	3.43472e+06	1.82126e+06	2.54149e+06	1.71103e+06	2.52985e+06	2.40893e+06
4-[4-(1-phenyl-1H-1,2,4-triazol-5-yl)-1,3-thiazol-2-yl]pyridine	--	C16 H11 N5 S	305.074	3.548	306.081	--	--	--	--	--	--	--	--	--	--	Full match	No results	No results					1.60956	0.686664	0.000318654	1	1.60822	up	1.79302e+08	1.71649e+08	1.78771e+08	1.70899e+08	1.56007e+08	1.69542e+08	9.19262e+07	1.17801e+08	1.01294e+08	1.15255e+08	8.50744e+07	1.26198e+08
4-(2,3-dihydro-1,4-benzodioxin-6-yl)butanoic acid	--	C12 H14 O4	222.09	5.942	223.097	--	--	--	--	--	--	--	--	--	--	Full match	No results	Full match					0.310136	-1.68903	0.000321555	1	1.86859	down	5.67837e+06	5.07014e+06	6.56489e+06	5.22383e+06	6.09874e+06	5.90819e+06	1.9391e+07	2.055e+07	1.1232e+07	1.37405e+07	3.04409e+07	1.60294e+07
N-Feruloylserotonin	--	C20 H20 N2 O4	352.141	5.797	351.134	--	--	HMDB0032759	--	Organoheterocyclic compounds	Indoles and derivatives	Tryptamines and derivatives	--	--	--	No results	No results	Full match	Organoheterocyclic compounds	Indoles and derivatives	Tryptamines and derivatives	N-acylserotonins	1.86094	0.896033	0.000323478	1	1.23381	up	989113	1.26416e+06	1.3558e+06	1.31416e+06	1.3498e+06	1.6573e+06	516790	687116	918692	567765	720210	850882
L-lysine	L-Lysine; Lysine acid; 2,6-Diaminohexanoic acid	C6 H14 N2 O2	146.105	1.242	145.098	cpd:C00047	map00300 Lysine biosynthesis;map00310 Lysine degradation;map00780 Biotin metabolism;map00960 Tropane, piperidine and pyridine alkaloid biosynthesis;map00970 Aminoacyl-tRNA biosynthesis;map01100 Metabolic pathways;map01110 Biosynthesis of secondary metabolites;map01210 2-Oxocarboxylic acid metabolism;map01230 Biosynthesis of amino acids;map02010 ABC transporters	HMDB0000182	--	Organic acids and derivatives	Carboxylic acids and derivatives	Amino acids, peptides, and analogues	--	--	--	No results	No results	Full match	Organic acids and derivatives	Carboxylic acids and derivatives	Amino acids, peptides, and analogues	L-alpha-amino acids	0.384351	-1.3795	0.000344415	1	1.58482	down	6.6362e+06	7.06214e+06	5.10411e+06	3.16266e+06	6.24687e+06	4.10817e+06	1.07865e+07	1.4178e+07	1.58676e+07	2.21292e+07	9.32718e+06	1.18019e+07
(-)-N-[3',4'-Dihydroxy-(E)-cinnamoyl]-L-glutamic acid	--	C14 H15 N O7	309.084	5.331	308.077	--	--	--	--	--	--	--	--	--	--	No results	No results	Full match					2.44155	1.2878	0.00035208	1	1.3044	up	6.16164e+06	6.49548e+06	6.37065e+06	6.51712e+06	6.85185e+06	6.44519e+06	2.08785e+06	4.01852e+06	2.63063e+06	2.23207e+06	1.94386e+06	2.99578e+06
Rosmarinic acid	Rosmarinate; Rosmarinic acid	C18 H16 O8	377.112	5.32	378.119	cpd:C01850	map00350 Tyrosine metabolism	HMDB0003572	--	Phenylpropanoids and polyketides	Cinnamic acids and derivatives	Hydroxycinnamic acids and derivatives	--	--	--	Invalid mass	No results	No results	Phenylpropanoids and polyketides	Cinnamic acids and derivatives	Hydroxycinnamic acids and derivatives	Coumaric acids and derivatives	3.47171	1.79564	0.000354146	1	1.68716	up	8.7124e+07	8.50378e+07	8.74003e+07	8.03947e+07	8.2882e+07	7.30482e+07	2.25649e+07	1.71365e+07	2.18953e+07	1.27484e+07	3.68213e+07	3.16703e+07
L-Glutamic acid	L-Glutamate; L-Glutamic acid; L-Glutaminic acid; Glutamate	C5 H9 N O4	147.053	1.334	146.046	cpd:C00025	map00220 Arginine biosynthesis;map00250 Alanine, aspartate and glutamate metabolism;map00330 Arginine and proline metabolism;map00340 Histidine metabolism;map00430 Taurine and hypotaurine metabolism;map00480 Glutathione metabolism;map00630 Glyoxylate and dicarboxylate metabolism;map00650 Butanoate metabolism;map00660 C5-Branched dibasic acid metabolism;map00860 Porphyrin and chlorophyll metabolis…	HMDB0000148	--	Organic acids and derivatives	Carboxylic acids and derivatives	Amino acids, peptides, and analogues	--	--	--	Full match	Full match	Full match	Organic acids and derivatives	Carboxylic acids and derivatives	Amino acids, peptides, and analogues	Glutamic acid and derivatives	0.593723	-0.752139	0.000360954	1	1.56836	down	6.20273e+07	5.97566e+07	4.86834e+07	5.57765e+07	5.72903e+07	5.60555e+07	7.55774e+07	1.03946e+08	1.2006e+08	1.02482e+08	7.8452e+07	9.14488e+07
Hydroxycitric acid	--	C6 H8 O8	208.021	1.407	207.014	--	--	HMDB0031159	--	Organic acids and derivatives	Carboxylic acids and derivatives	Tricarboxylic acids and derivatives	--	--	--	No results	No results	Full match	Organic acids and derivatives	Carboxylic acids and derivatives	Tricarboxylic acids and derivatives	Tricarboxylic acids and derivatives	0.41538	-1.2675	0.000369556	1	1.59811	down	2.67422e+06	2.54223e+06	3.27714e+06	2.0685e+06	2.33535e+06	5.20902e+06	8.99446e+06	6.29614e+06	8.72742e+06	5.97829e+06	7.66784e+06	5.92594e+06
4-D-Hydroxysphinganine	Phytosphingosine; 4-D-Hydroxysphinganine	C18 H39 N O3	317.294	9.207	318.301	cpd:C12144	map00600 Sphingolipid metabolism;map01100 Metabolic pathways	HMDB0004628	--	Organic nitrogen compounds	Organonitrogen compounds	Amines	--	--	--	No results	No results	Full match	Organic nitrogen compounds	Organonitrogen compounds	Amines	1,3-aminoalcohols	0.494592	-1.01569	0.000381238	1	1.54285	down	586700	497238	521121	880008	710675	539673	1.24855e+06	940951	1.29074e+06	1.19951e+06	1.00431e+06	1.86845e+06
3-amino-2-phenyl-2H-pyrazolo[4,3-c]pyridine-4,6-diol	--	C12 H10 N4 O2	242.081	5.862	243.088	--	--	--	--	--	--	--	--	--	--	Full match	No results	Full match					1.51405	0.598414	0.000401604	1	1.21833	up	2.05442e+07	2.39227e+07	2.07567e+07	2.21586e+07	2.1941e+07	2.08248e+07	1.22703e+07	1.23414e+07	1.29935e+07	1.64379e+07	1.48822e+07	1.70349e+07
Diosbulbin B	--	C19 H20 O6	344.127	5.294	345.134	--	--	HMDB0036777	--	Organoheterocyclic compounds	Naphthofurans	-	--	--	--	No results	No results	Full match	Organoheterocyclic compounds	Naphthofurans	Not available	Naphthofurans	0.63992	-0.644036	0.000407439	1	1.84594	down	1.24001e+07	1.17993e+07	1.10608e+07	1.12043e+07	1.11983e+07	9.65192e+06	2.04841e+07	1.59957e+07	1.78663e+07	1.33213e+07	2.01057e+07	1.74195e+07
D-Saccharic acid	D-Glucarate; D-Glucaric acid; L-Gularic acid; D-Saccharic acid; D-Glucosaccharic acid; Glucaric acid; Glucarate	C6 H10 O8	210.037	1.341	209.03	cpd:C00818	map00053 Ascorbate and aldarate metabolism;map01100 Metabolic pathways	HMDB0000663	--	Organic oxygen compounds	Organooxygen compounds	Carbohydrates and carbohydrate conjugates	--	--	--	Full match	Full match	Full match	Organic oxygen compounds	Organooxygen compounds	Carbohydrates and carbohydrate conjugates	Glucuronic acid derivatives	0.418641	-1.25621	0.000415805	1	1.20516	down	8.61763e+07	8.67276e+07	7.96444e+07	8.51555e+07	8.6508e+07	8.80284e+07	2.37219e+08	1.66994e+08	2.9966e+08	1.66178e+08	1.99601e+08	1.53927e+08
FAHFA 18:2/3:0	--	C21 H36 O4	352.26	10.283	351.253	--	--	--	--	--	--	--	--	--	--	No results	Full match	Full match					5.45578	2.44779	0.000419911	1	1.89969	up	1.53839e+06	1.8158e+06	1.4653e+06	1.6338e+06	1.52375e+06	1.70139e+06	171998	158843	301820	355747	157738	627832
Geraniol	Geraniol	C10 H18 O	154.135	6.183	199.133	cpd:C01500	map00902 Monoterpenoid biosynthesis;map01100 Metabolic pathways;map01110 Biosynthesis of secondary metabolites	HMDB0005812	--	Lipids and lipid-like molecules	Prenol lipids	Monoterpenoids	--	--	--	No results	No results	Full match	Lipids and lipid-like molecules	Prenol lipids	Monoterpenoids	Acyclic monoterpenoids	0.622227	-0.684487	0.000425337	1	1.68735	down	5.65073e+07	5.83323e+07	5.7873e+07	5.93303e+07	6.11046e+07	5.87026e+07	9.4275e+07	7.85649e+07	1.16014e+08	8.15007e+07	1.02699e+08	9.24154e+07
N-Caffeoyl putrescine	N-Caffeoylputrescine	C13 H18 N2 O3	250.131	4.974	249.124	cpd:C03002	--	--	--	--	--	--	--	--	--	No results	No results	Full match					9.96815	3.31733	0.000428935	1	1.91974	up	5.26221e+08	5.48111e+08	5.31776e+08	5.27498e+08	5.5645e+08	5.55567e+08	3.45524e+07	2.56547e+07	1.7512e+08	1.92858e+07	2.822e+07	4.27661e+07
Cytidine-5'-monophosphate	-	C9 H14 N3 O8 P	323.051	1.834	322.044	cpd:C00055	map00240 Pyrimidine metabolism;map01100 Metabolic pathways;map01232 Nucleotide metabolism	HMDB0000095	--	Nucleosides, nucleotides, and analogues	Pyrimidine nucleotides	Pyrimidine ribonucleotides	--	--	--	No results	Full match	Full match	Nucleosides, nucleotides, and analogues	Pyrimidine nucleotides	Pyrimidine ribonucleotides	Pyrimidine ribonucleoside monophosphates	2.17997	1.12431	0.000436301	1	1.6325	up	3.76807e+07	3.65613e+07	3.82392e+07	3.81997e+07	3.7827e+07	3.69205e+07	1.27266e+07	2.16859e+07	1.78502e+07	1.6728e+07	1.26726e+07	2.17456e+07
Estrone	Estrone; 3-Hydroxy-1,3,5(10)-estratrien-17-one	C18 H22 O2	292.149	5.92	602.334	cpd:C00468	map01100 Metabolic pathways	HMDB0000145	LMST02010004	Lipids and lipid-like molecules	Steroids and steroid derivatives	Estrane steroids	Sterol Lipids [ST]	Steroids [ST02]	C18 steroids (estrogens) and derivatives [ST0201]	Invalid mass	No results	No results	Lipids and lipid-like molecules	Steroids and steroid derivatives	Estrane steroids	Estrogens and derivatives	1.66953	0.739444	0.000447225	1	1.51171	up	1.57864e+07	1.70016e+07	1.58519e+07	1.78361e+07	1.43493e+07	1.69828e+07	1.30948e+07	9.96209e+06	7.43037e+06	9.12262e+06	8.98097e+06	9.99336e+06
Deoxyarbutin	--	C11 H14 O3	194.095	5.521	195.102	--	--	--	--	--	--	--	--	--	--	No results	No results	Full match	Benzenoids	Phenols	4-alkoxyphenols	4-alkoxyphenols	0.289405	-1.78884	0.00045629	1	1.64871	down	1.59886e+07	1.66822e+07	1.50622e+07	1.44462e+07	1.49317e+07	1.57093e+07	6.53683e+07	4.81255e+07	7.42532e+07	3.71845e+07	6.6382e+07	2.94141e+07
Levodopa	3,4-Dihydroxy-L-phenylalanine; L-Dopa; 3-Hydroxy-L-tyrosine; L-beta-(3,4-Dihydroxyphenyl)alanine; Levodopa; Dihydroxy-L-phenylalanine	C9 H11 N O4	197.069	6.213	198.077	cpd:C00355	map00350 Tyrosine metabolism;map00950 Isoquinoline alkaloid biosynthesis;map00965 Betalain biosynthesis;map01100 Metabolic pathways;map01110 Biosynthesis of secondary metabolites	HMDB0000181	--	Organic acids and derivatives	Carboxylic acids and derivatives	Amino acids, peptides, and analogues	--	--	--	No results	No results	Full match					0.414404	-1.27089	0.000463806	1	1.71015	down	1.37834e+06	1.38963e+06	1.04288e+06	1.38289e+06	1.34994e+06	1.09555e+06	2.85808e+06	1.99989e+06	3.92967e+06	2.14175e+06	3.42716e+06	4.07769e+06
Pleuromutilin	Pleuromutilin; Pleuromulin	C22 H34 O5	395.268	8.265	396.275	cpd:C09169	--	--	--	--	--	--	--	--	--	Invalid mass	No results	No results					3.40626	1.76819	0.000492794	1	1.75131	up	9.13839e+06	7.57437e+06	6.4322e+06	5.55792e+06	5.4333e+06	5.18239e+06	2.00933e+06	2.03434e+06	1.24565e+06	2.13272e+06	3.27791e+06	843079
Proline	Proline	C5 H9 N O2	115.064	1.41	116.071	cpd:C16435	--	HMDB0003411	--	Organic acids and derivatives	Carboxylic acids and derivatives	Amino acids, peptides, and analogues	--	--	--	Full match	Full match	Full match	Organic acids and derivatives	Carboxylic acids and derivatives	Amino acids, peptides, and analogues	Proline and derivatives	2.3553	1.23591	0.000513455	1	1.50736	up	4.00345e+10	4.33678e+10	3.82167e+10	4.14851e+10	3.96312e+10	4.13633e+10	1.31512e+10	2.05064e+10	1.44901e+10	2.17683e+10	1.15917e+10	2.21304e+10
N-Feruloyl putrescine	-	C14 H20 N2 O3	264.148	5.167	265.155	cpd:C10497	map00330 Arginine and proline metabolism;map01100 Metabolic pathways	--	--	--	--	--	--	--	--	No results	No results	Full match	Phenylpropanoids and polyketides	Cinnamic acids and derivatives	Hydroxycinnamic acids and derivatives	Hydroxycinnamic acids and derivatives	2.17855	1.12337	0.000515718	1	1.80862	up	1.6088e+09	1.6737e+09	1.68015e+09	1.53805e+09	1.58731e+09	1.64686e+09	5.73439e+08	8.28204e+08	1.10766e+09	6.04126e+08	5.9493e+08	7.60143e+08
Valylproline	--	C10 H18 N2 O3	214.133	4.869	215.14	--	--	HMDB0029135	--	Organic acids and derivatives	Carboxylic acids and derivatives	Amino acids, peptides, and analogues	--	--	--	Full match	No results	Full match	Organic acids and derivatives	Carboxylic acids and derivatives	Amino acids, peptides, and analogues	Dipeptides	1.65897	0.730291	0.000524068	1	1.71661	up	4.84507e+08	4.73268e+08	4.64987e+08	4.69187e+08	4.60801e+08	4.55197e+08	2.35997e+08	2.98304e+08	2.57168e+08	2.33949e+08	3.42768e+08	3.24394e+08
DL-Panthenol	--	C9 H19 N O4	205.132	1.435	188.128	--	--	HMDB0304820	--	Lipids and lipid-like molecules	Fatty Acyls	Fatty amides	--	--	--	No results	No results	Full match	Lipids and lipid-like molecules	Fatty Acyls	Fatty amides	N-acyl amines	0.39534	-1.33883	0.000533679	1	1.74545	down	3.70559e+07	3.47324e+07	3.42012e+07	3.33701e+07	3.36959e+07	3.74075e+07	9.62759e+07	1.03473e+08	5.53632e+07	1.21899e+08	8.761e+07	6.77387e+07
Uridine monophosphate (UMP)	UMP; Uridylic acid; Uridine monophosphate; Uridine 5'-monophosphate; 5'Uridylic acid	C9 H13 N2 O9 P	324.035	2.009	323.028	cpd:C00105	map00240 Pyrimidine metabolism;map01100 Metabolic pathways	--	--	--	--	--	--	--	--	Full match	Full match	Full match	Nucleosides, nucleotides, and analogues	Pyrimidine nucleotides	Pyrimidine ribonucleotides	Pyrimidine ribonucleoside monophosphates	2.27518	1.18598	0.000536913	1	1.53825	up	9.56373e+07	9.0357e+07	9.53497e+07	8.90299e+07	9.85019e+07	8.77297e+07	3.2116e+07	5.27955e+07	3.50099e+07	3.84065e+07	2.88292e+07	5.74858e+07
Pseudolaric Acid B	--	C23 H28 O8	432.177	6.474	431.17	--	--	HMDB0242636	--	-	-	-	--	--	--	No results	No results	Full match	Lipids and lipid-like molecules	Prenol lipids	Terpene lactones	Diterpene lactones	0.42685	-1.2282	0.000550508	1	1.83442	down	3.81552e+06	4.51773e+06	4.20027e+06	4.36243e+06	4.52458e+06	4.0676e+06	1.23916e+07	8.33202e+06	1.42708e+07	9.37548e+06	6.72056e+06	8.62166e+06
Nitidine	Nitidine	C21 H18 N O4	348.124	8.896	349.131	cpd:C09595	--	--	--	--	--	--	--	--	--	No results	No results	Full match	Organoheterocyclic compounds	Quinolines and derivatives	Benzoquinolines	Phenanthridines and derivatives	0.37094	-1.43074	0.000564329	1	1.42188	down	820213	506293	780255	599879	522671	513498	2.91004e+06	1.90614e+06	1.61376e+06	1.13018e+06	1.4513e+06	1.07865e+06
D-Proline	D-Proline	C5 H9 N O2	115.064	11.978	116.071	cpd:C00763	map00330 Arginine and proline metabolism;map01100 Metabolic pathways	HMDB0003411	--	Organic acids and derivatives	Carboxylic acids and derivatives	Amino acids, peptides, and analogues	--	--	--	No results	No results	Full match	Organic acids and derivatives	Carboxylic acids and derivatives	Amino acids, peptides, and analogues	Proline and derivatives	2.24246	1.16508	0.000567711	1	1.52012	up	7.04258e+07	7.66455e+07	8.36526e+07	9.18325e+07	9.5193e+07	1.53284e+08	3.72866e+07	4.1958e+07	3.93927e+07	4.32877e+07	4.54534e+07	4.72681e+07
L-Glutathione oxidized	Glutathione disulfide; GSSG; Oxiglutatione; Oxidized glutathione	C20 H32 N6 O12 S2	612.153	2.331	307.084	cpd:C00127	map00480 Glutathione metabolism	--	--	--	--	--	--	--	--	Full match	Full match	Full match	Organic acids and derivatives	Carboxylic acids and derivatives	Amino acids, peptides, and analogues	Peptides	2.50123	1.32264	0.000572535	1	1.89804	up	1.51489e+08	1.51846e+08	1.60081e+08	1.53656e+08	1.54725e+08	1.54676e+08	4.57929e+07	5.85239e+07	4.43028e+07	8.67311e+07	4.95621e+07	8.54944e+07
Sulforidazine	--	C21 H26 N2 O2 S2	402.143	5.217	403.15	--	--	HMDB0042015	--	Organoheterocyclic compounds	Benzothiazines	Phenothiazines	--	--	--	Full match	No results	No results	Organoheterocyclic compounds	Benzothiazines	Phenothiazines	Phenothiazines	0.440857	-1.18162	0.000575477	1	1.10627	down	3.01649e+06	3.47632e+06	3.06998e+06	1.90007e+06	3.1778e+06	3.45599e+06	6.68477e+06	5.26289e+06	5.45645e+06	4.75136e+06	8.38113e+06	1.05123e+07
4-Hydroxybenzophenone	4-Hydroxybenzophenone; (4-Hydroxyphenyl)phenylmethanone	C13 H10 O2	198.069	6.224	199.076	cpd:C14230	--	HMDB0240708	--	Benzenoids	Benzene and substituted derivatives	Benzophenones	--	--	--	Full match	No results	No results	Benzenoids	Benzene and substituted derivatives	Benzophenones	Benzophenones	0.407957	-1.29351	0.000579294	1	1.69187	down	1.37834e+06	1.38963e+06	1.04288e+06	1.44023e+06	1.38552e+06	1.17941e+06	3.09484e+06	1.99989e+06	4.21632e+06	2.19668e+06	3.53403e+06	4.11716e+06
Skimmin	--	C15 H16 O8	324.085	1.186	325.092	--	--	HMDB0258334	--	Phenylpropanoids and polyketides	Coumarins and derivatives	Coumarin glycosides	--	--	--	No results	No results	Full match	Phenylpropanoids and polyketides	Coumarins and derivatives	Coumarin glycosides	Coumarin glycosides	3.11622	1.6398	0.000601544	1	1.47263	up	574772	1.00527e+06	1.32388e+06	1.40341e+06	1.95303e+06	1.58024e+06	475623	526651	495933	247836	338816	431206
Ambroxane	--	C16 H28 O	236.215	9.194	237.222	--	--	--	--	--	--	--	--	--	--	No results	No results	Full match	Organoheterocyclic compounds	Naphthofurans	Not available	Naphthofurans	0.531026	-0.913147	0.000605654	1	1.6559	down	2.86562e+07	3.62788e+07	2.45224e+07	3.35638e+07	3.18999e+07	2.67589e+07	5.55201e+07	5.83637e+07	4.5268e+07	8.69052e+07	4.67467e+07	4.93267e+07
Tricin 5-O-hexosyl-O-hexoside	--	C29 H34 O17	654.179	5.619	653.171	--	--	--	--	--	--	--	--	--	--	No results	No results	Full match					2.14203	1.09898	0.000609728	1	1.362	up	3.01942e+06	3.09286e+06	2.66499e+06	2.83049e+06	2.68453e+06	3.52765e+06	1.33754e+06	1.59561e+06	1.74904e+06	1.57319e+06	785869	1.27795e+06
6β-Prostaglandin I1	--	C20 H34 O5	390.224	6.272	389.217	--	--	HMDB0246867	--	Lipids and lipid-like molecules	Fatty Acyls	Eicosanoids	--	--	--	Invalid mass	No results	No results	Lipids and lipid-like molecules	Fatty Acyls	Eicosanoids	Prostaglandins and related compounds	0.341377	-1.55056	0.000681571	1	1.79286	down	3.51435e+07	3.75123e+07	3.56825e+07	3.7521e+07	3.976e+07	3.80378e+07	1.38048e+08	1.08421e+08	1.46502e+08	5.59578e+07	1.11813e+08	9.44207e+07
Sophoridine	--	C15 H24 N2 O	248.19	5.144	125.102	--	--	--	--	--	--	--	--	--	--	No results	No results	Full match	Alkaloids and derivatives	Lupin alkaloids	Matrine alkaloids	Matrine alkaloids	0.213309	-2.22898	0.000685101	1	1.9106	down	3.74338e+06	4.27508e+06	4.2588e+06	3.958e+06	3.75137e+06	3.79711e+06	9.16472e+06	2.31484e+07	1.43036e+07	3.13829e+07	2.28207e+07	1.06788e+07
Pristimerin	Pristimerin	C30 H40 O4	464.292	11.752	487.281	cpd:C08633	--	HMDB0256776	--	Lipids and lipid-like molecules	Prenol lipids	Triterpenoids	--	--	--	No results	No results	Full match	Lipids and lipid-like molecules	Prenol lipids	Triterpenoids	Triterpenoids	4.52773	2.17879	0.000728022	1	1.56749	up	7.55097e+06	8.59822e+06	2.16601e+06	5.85125e+06	6.115e+06	7.55342e+06	1.66651e+06	1.33606e+06	1.42476e+06	1.2304e+06	1.42934e+06	1.26918e+06
Luteolin	Luteolin; 3',4',5,7-Tetrahydroxyflavone; 5,7,3',4'-Tetrahydroxyflavone	C15 H10 O6	286.047	6.08	285.04	cpd:C01514	map00941 Flavonoid biosynthesis;map00944 Flavone and flavonol biosynthesis;map01100 Metabolic pathways;map01110 Biosynthesis of secondary metabolites	HMDB0005800	LMPK12110006	Phenylpropanoids and polyketides	Flavonoids	Flavones	Polyketides [PK]	Flavonoids [PK12]	Flavones and Flavonols [PK1211]	Full match	No results	Full match	Phenylpropanoids and polyketides	Flavonoids	Flavones	Flavones	7.10859	2.82956	0.000728664	1	1.54986	up	6.25961e+06	6.61801e+06	5.29444e+06	6.55389e+06	6.40848e+06	5.8234e+06	373592	1.34171e+06	1.64046e+06	361938	345361	1.13598e+06
2,3-dihydroxypropyl 12-methyltridecanoate	--	C17 H34 O4	324.228	8.937	325.236	--	--	--	--	--	--	--	--	--	--	Invalid mass	No results	No results					0.52515	-0.929199	0.000824831	1	1.75978	down	3.11875e+06	2.82597e+06	2.72431e+06	2.74959e+06	2.92689e+06	3.1743e+06	5.22481e+06	4.72256e+06	7.18533e+06	7.14277e+06	5.04643e+06	4.03965e+06
(3R)-4,4-Dimethyl-2-oxotetrahydro-3-furanyl beta-D-glucopyranoside	--	C12 H20 O8	338.121	5.168	337.113	--	--	--	--	--	--	--	--	--	--	Invalid mass	No results	No results					0.444238	-1.1706	0.000830629	1	1.91754	down	6.17039e+06	6.7938e+06	6.16838e+06	5.9042e+06	7.28138e+06	6.28164e+06	9.51937e+06	2.11874e+07	1.12453e+07	1.37744e+07	1.38187e+07	1.73448e+07
PMeOH 18:0_18:2	--	C40 H75 O8 P	714.518	11.679	713.511	--	--	--	--	--	--	--	--	--	--	No results	Full match	No results					2.8823	1.52722	0.000852832	0.972222	1.3635	up	1.74955e+06	4.70252e+06	2.30121e+06	2.25352e+06	2.04843e+06	1.54806e+06	611799	538582	621475	784100	1.56262e+06	947961
2-Benzoxazolinone	--	C7 H5 N O2	135.032	5.388	271.072	--	--	HMDB0032931	--	Organoheterocyclic compounds	Benzoxazoles	Benzoxazolones	--	--	--	No results	No results	Full match	Organoheterocyclic compounds	Benzoxazoles	Benzoxazolones	Benzoxazolones	1.51924	0.60335	0.000856573	1	1.00804	up	2.86981e+06	2.83634e+06	2.62836e+06	2.90643e+06	2.50784e+06	2.57339e+06	1.3801e+06	1.93867e+06	1.58053e+06	1.68738e+06	2.15799e+06	1.99898e+06
Syringetin	Syringetin; 3',5'-O-Dimethylmyricetin; 3,5,7,4'-Tetrahydroxy-3',5'-dimethoxyflavone	C17 H14 O8	346.07	5.613	347.077	cpd:C11620	map00944 Flavone and flavonol biosynthesis	HMDB0304565	LMPK12112498	Phenylpropanoids and polyketides	Flavonoids	Flavonoid glycosides	Polyketides [PK]	Flavonoids [PK12]	Flavones and Flavonols [PK1211]	No results	No results	Full match	Phenylpropanoids and polyketides	Flavonoids	Flavones	Flavonols	1.95339	0.965983	0.000917384	1	1.36068	up	1.40739e+07	1.44178e+07	1.35297e+07	1.28578e+07	1.23691e+07	1.27667e+07	6.06996e+06	8.60116e+06	8.48137e+06	7.73347e+06	5.50705e+06	4.56901e+06
Toosendanin	--	C30 H38 O11	574.239	4.798	575.246	--	--	HMDB0259107	--	Lipids and lipid-like molecules	Prenol lipids	Triterpenoids	--	--	--	No results	No results	Full match	Lipids and lipid-like molecules	Prenol lipids	Triterpenoids	Limonoids	3.93738	1.97724	0.000917755	0.972222	1.62013	up	6.28951e+06	6.79049e+06	7.33247e+06	7.553e+06	3.63292e+06	6.45569e+06	913164	941755	3.81145e+06	746419	1.23057e+06	2.02145e+06
Perfluorooctanoic acid (PFOA)	--	C8 H F15 O2	413.973	6.933	412.966	--	--	--	--	--	--	--	--	--	--	Full match	No results	No results	Organohalogen compounds	Alkyl halides	Alkyl fluorides	Perfluoroalkyl carboxylic acid and derivatives	0.487269	-1.03721	0.000935651	1	1.58823	down	6.22277e+06	6.7173e+06	6.17919e+06	6.79477e+06	7.23359e+06	7.05427e+06	1.31422e+07	1.07891e+07	1.52236e+07	1.15712e+07	1.07592e+07	2.10192e+07
EMH	--	C16 H25 N5 O6 S	437.133	5.111	438.141	--	--	--	--	--	--	--	--	--	--	Invalid mass	No results	No results					3.77338	1.91586	0.000939158	1	1.61597	up	1.65424e+07	1.78357e+07	1.68865e+07	1.6262e+07	1.31688e+07	1.61758e+07	2.27247e+06	1.96636e+06	5.91249e+06	4.92904e+06	3.36494e+06	7.22699e+06
2-Arachidonyl Glycerol ether	--	C23 H40 O3	410.302	8.779	409.295	--	--	HMDB0013657	--	Lipids and lipid-like molecules	Endocannabinoids	-	--	--	--	Invalid mass	No results	No results	Lipids and lipid-like molecules	Endocannabinoids	Not available	Endocannabinoids	0.485344	-1.04292	0.00094633	1	1.69585	down	901937	966136	910927	919342	903103	900124	1.5948e+06	2.16166e+06	2.44453e+06	1.23673e+06	2.14826e+06	1.74942e+06
Estrone sulfate	-	C18 H22 O5 S	350.121	5.319	349.113	cpd:C02538	map01100 Metabolic pathways	HMDB0001425	LMST02010043	Lipids and lipid-like molecules	Steroids and steroid derivatives	Sulfated steroids	Sterol Lipids [ST]	Steroids [ST02]	C18 steroids (estrogens) and derivatives [ST0201]	Invalid mass	No results	No results	Lipids and lipid-like molecules	Steroids and steroid derivatives	Sulfated steroids	Sulfated steroids	0.643813	-0.635287	0.000999866	1	1.72931	down	2.40273e+07	2.48287e+07	2.48934e+07	2.50037e+07	2.47504e+07	2.50442e+07	2.98462e+07	4.07127e+07	3.58012e+07	3.55772e+07	4.56317e+07	4.31623e+07
N-[2-chloro-6-(trifluoromethoxy)phenyl]-2,2-dimethylpropanamide	--	C12 H13 Cl F3 N O2	295.059	1.286	296.067	--	--	--	--	--	--	--	--	--	--	Full match	No results	No results					3.07751	1.62176	0.0010107	1	1.85003	up	4.17967e+07	3.88302e+07	4.71155e+07	4.95282e+07	4.9285e+07	4.19242e+07	1.00763e+07	1.33822e+07	6.7856e+06	1.34201e+07	1.95941e+07	2.39809e+07
Aloesin	Aloesin	C19 H22 O9	394.125	5.137	393.118	cpd:C08994	--	--	--	--	--	--	--	--	--	No results	No results	Full match	Organic oxygen compounds	Organooxygen compounds	Carbohydrates and carbohydrate conjugates	Phenolic glycosides	0.537912	-0.894558	0.00102615	1	1.63245	down	1.71473e+06	1.8287e+06	1.59658e+06	1.58792e+06	1.7863e+06	1.60437e+06	3.61794e+06	2.45017e+06	4.43276e+06	2.49269e+06	2.77624e+06	3.04109e+06
Methyl oleate	Oleic acid methyl ester; Methyl oleate	C19 H36 O2	296.271	11.174	295.263	cpd:C03425	--	--	LMFA07010965	--	--	--	Fatty Acyls [FA]	Fatty esters [FA07]	Short fatty esters [FA0710]	No results	No results	Full match	Lipids and lipid-like molecules	Fatty Acyls	Fatty acid esters	Fatty acid methyl esters	1.91853	0.939998	0.00106251	1	1.10924	up	3.44981e+06	4.61959e+06	3.94627e+06	4.41582e+06	3.90184e+06	4.26729e+06	2.2423e+06	1.4422e+06	2.94291e+06	2.25687e+06	2.4016e+06	1.53679e+06
N8-Acetylspermidine	N8-Acetylspermidine	C9 H21 N3 O	187.169	1.26	188.176	cpd:C01029	--	HMDB0002189	--	Organic acids and derivatives	Carboximidic acids and derivatives	Carboximidic acids	--	--	--	Full match	Full match	Full match	Organic acids and derivatives	Carboximidic acids and derivatives	Carboximidic acids	Carboximidic acids	0.472691	-1.08103	0.00108242	1	1.14114	down	2.00487e+07	1.7068e+07	1.99762e+07	2.14712e+07	1.97408e+07	1.82644e+07	2.7607e+07	4.64426e+07	3.38013e+07	5.89985e+07	4.66266e+07	3.31318e+07
L-Aspartic acid	L-Aspartate; L-Aspartic acid; 2-Aminosuccinic acid; L-Asp	C4 H7 N O4	133.037	1.317	132.03	cpd:C00049	map00220 Arginine biosynthesis;map00250 Alanine, aspartate and glutamate metabolism;map00260 Glycine, serine and threonine metabolism;map00261 Monobactam biosynthesis;map00270 Cysteine and methionine metabolism;map00300 Lysine biosynthesis;map00340 Histidine metabolism;map00410 beta-Alanine metabolism;map00460 Cyanoamino acid metabolism;map00710 Carbon fixation in photosynthetic organisms;map0076…	HMDB0000191	--	Organic acids and derivatives	Carboxylic acids and derivatives	Amino acids, peptides, and analogues	--	--	--	Full match	Full match	Full match	Organic acids and derivatives	Carboxylic acids and derivatives	Amino acids, peptides, and analogues	Aspartic acid and derivatives	0.457543	-1.12802	0.00109134	1	1.82855	down	1.95572e+08	1.9002e+08	1.77822e+08	1.87706e+08	1.44008e+08	1.89512e+08	4.37598e+08	3.73452e+08	6.10597e+08	2.99095e+08	3.94809e+08	2.55023e+08
FQH	--	C20 H26 N6 O5	860.402	8.034	861.409	--	--	--	--	--	--	--	--	--	--	Invalid mass	No results	No results					2.42593	1.27854	0.00110356	1	1.54121	up	7.97027e+06	8.13783e+06	7.20365e+06	7.01231e+06	7.28355e+06	8.47865e+06	2.38037e+06	3.38e+06	2.72692e+06	3.74622e+06	1.7982e+06	4.96565e+06
Guanosine monophosphate (GMP)	GMP; Guanosine 5'-phosphate; Guanosine monophosphate; Guanosine 5'-monophosphate; Guanylic acid	C10 H14 N5 O8 P	363.058	4.641	344.04	cpd:C00144	map00230 Purine metabolism;map01100 Metabolic pathways	--	--	--	--	--	--	--	--	Full match	No results	Full match	Nucleosides, nucleotides, and analogues	Purine nucleotides	Purine ribonucleotides	Purine ribonucleoside monophosphates	2.2856	1.19258	0.00110983	1	1.56514	up	3.6418e+06	4.90735e+06	3.53563e+06	3.85278e+06	3.76988e+06	4.17917e+06	948979	1.88678e+06	1.75213e+06	2.16739e+06	1.27702e+06	2.4186e+06
Quinone	p-Benzoquinone; Quinone; Chinone; 2,5-Cyclohexadiene-1,4-dione; 1,4-Benzoquinone	C6 H4 O2	108.022	1.361	109.029	cpd:C00472	--	HMDB0003364	--	Organic oxygen compounds	Organooxygen compounds	Carbonyl compounds	--	--	--	No results	No results	Full match	Organic oxygen compounds	Organooxygen compounds	Carbonyl compounds	P-benzoquinones	0.505085	-0.985403	0.00115265	0.944444	1.41639	down	8.50526e+07	8.21765e+07	1.70561e+08	8.50185e+07	8.82791e+07	8.36077e+07	2.2857e+08	2.46021e+08	2.21299e+08	1.99201e+08	1.42731e+08	1.39595e+08
FAHFA 2:0/18:2	--	C20 H34 O4	338.245	9.005	337.238	--	--	--	--	--	--	--	--	--	--	No results	Full match	Full match					2.2898	1.19522	0.0011534	1	1.80475	up	2.09712e+06	2.27951e+06	1.99888e+06	2.43749e+06	2.04053e+06	2.51862e+06	579814	968090	934598	1.21755e+06	1.4601e+06	679729
Ajugol	--	C15 H24 O9	348.142	5.491	347.134	--	--	HMDB0248074	--	Lipids and lipid-like molecules	Prenol lipids	Terpene glycosides	--	--	--	No results	No results	Full match	Lipids and lipid-like molecules	Prenol lipids	Terpene glycosides	Iridoid O-glycosides	0.453489	-1.14086	0.00116008	1	1.56864	down	4.0618e+06	4.17469e+06	4.26973e+06	4.04958e+06	3.55803e+06	3.87667e+06	1.26722e+07	8.93784e+06	8.51997e+06	5.1733e+06	9.70719e+06	7.89156e+06
Phe-Pro	--	C14 H18 N2 O3	262.131	5.46	261.124	--	--	HMDB0011177	--	Organic acids and derivatives	Carboxylic acids and derivatives	Amino acids, peptides, and analogues	--	--	--	No results	No results	Full match	Organic acids and derivatives	Carboxylic acids and derivatives	Amino acids, peptides, and analogues	Dipeptides	1.76883	0.822797	0.00118225	1	1.85167	up	5.99585e+06	6.27022e+06	6.9138e+06	6.81717e+06	6.61871e+06	6.40686e+06	3.44145e+06	3.41762e+06	5.40096e+06	2.66757e+06	3.33287e+06	3.80078e+06
Corchorifatty acid F	--	C18 H32 O5	328.224	6.344	327.216	--	--	HMDB0035919	--	Lipids and lipid-like molecules	Fatty Acyls	Lineolic acids and derivatives	--	--	--	Full match	No results	No results	Lipids and lipid-like molecules	Fatty Acyls	Lineolic acids and derivatives	Lineolic acids and derivatives	0.548568	-0.866258	0.00118336	1	1.69414	down	2.67894e+09	1.96766e+09	2.65901e+09	2.23537e+09	2.0753e+09	2.79722e+09	6.67362e+09	4.58909e+09	4.22685e+09	3.45779e+09	4.0059e+09	3.32153e+09
Leucylproline	--	C11 H20 N2 O3	228.148	5.18	229.156	--	--	HMDB0011175	--	Organic acids and derivatives	Carboxylic acids and derivatives	Amino acids, peptides, and analogues	--	--	--	Full match	No results	Full match	Organic acids and derivatives	Carboxylic acids and derivatives	Amino acids, peptides, and analogues	Dipeptides	1.57149	0.652131	0.00120529	1	1.70293	up	2.19587e+09	2.1759e+09	2.12393e+09	2.0395e+09	2.06547e+09	2.0912e+09	1.15969e+09	1.50907e+09	1.32537e+09	1.03302e+09	1.69625e+09	1.35295e+09
N-Acetyltryptamine	--	C12 H14 N2 O	202.111	5.73	201.104	--	--	HMDB0255077	--	Organoheterocyclic compounds	Indoles and derivatives	Indoles	--	--	--	No results	No results	Full match	Organoheterocyclic compounds	Indoles and derivatives	Indoles	3-alkylindoles	3.32716	1.73429	0.00121307	1	1.64069	up	6.98218e+06	6.91122e+06	6.85182e+06	6.15126e+06	6.42683e+06	7.33788e+06	1.4748e+06	2.42746e+06	2.60955e+06	2.5876e+06	769788	2.3518e+06
Pipecolic acid	L-Pipecolate; Pipecolinic acid; Pipecolic acid; 2-Piperidinecarboxylic acid; (S)-Piperidine-2-carboxylic acid	C6 H11 N O2	129.079	1.819	130.087	cpd:C00408	map00310 Lysine degradation;map00960 Tropane, piperidine and pyridine alkaloid biosynthesis;map01100 Metabolic pathways;map01110 Biosynthesis of secondary metabolites	HMDB0000070	--	Organic acids and derivatives	Carboxylic acids and derivatives	Amino acids, peptides, and analogues	--	--	--	Full match	Full match	Full match	Organic acids and derivatives	Carboxylic acids and derivatives	Amino acids, peptides, and analogues	Alpha amino acids	2.39591	1.26057	0.00125404	1	1.78683	up	3.45951e+09	3.25351e+09	3.29608e+09	3.25673e+09	3.21969e+09	3.26113e+09	1.29232e+09	1.33435e+09	7.51235e+08	2.05061e+09	1.11479e+09	1.69852e+09
D-Pantethine	--	C22 H42 N4 O8 S2	554.254	6.869	553.247	--	--	HMDB0003828	--	Organic acids and derivatives	Carboxylic acids and derivatives	Amino acids, peptides, and analogues	--	--	--	Invalid mass	No results	No results	Organic acids and derivatives	Carboxylic acids and derivatives	Amino acids, peptides, and analogues	Beta amino acids and derivatives	2.33109	1.22101	0.00126965	1	1.86458	up	4.29999e+07	5.57034e+07	4.27639e+07	4.81416e+07	4.77315e+07	5.23006e+07	2.12614e+07	2.17938e+07	1.95527e+07	1.05526e+07	1.86868e+07	3.2404e+07
ALK	--	C15 H30 N4 O4	330.227	4.943	331.234	--	--	--	--	--	--	--	--	--	--	Full match	No results	No results					1.64804	0.720751	0.00129182	1	1.26474	up	1.68991e+07	1.79027e+07	1.67753e+07	1.71646e+07	1.68735e+07	1.61534e+07	8.22911e+06	1.19562e+07	7.56616e+06	1.10381e+07	1.08176e+07	1.21441e+07
Asparagine	Asparagine	C4 H8 N2 O3	132.054	1.282	133.061	cpd:C16438	--	HMDB0251512	--	Organic acids and derivatives	Carboxylic acids and derivatives	Amino acids, peptides, and analogues	--	--	--	Full match	Full match	Full match	Organic acids and derivatives	Carboxylic acids and derivatives	Amino acids, peptides, and analogues	Asparagine and derivatives	0.546504	-0.871696	0.00132811	1	1.03742	down	4.91546e+08	4.734e+08	5.04186e+08	5.16468e+08	5.17361e+08	5.10073e+08	9.75953e+08	7.60859e+08	1.28468e+09	6.88919e+08	9.99762e+08	8.0311e+08
Ala-Val	--	C8 H16 N2 O3	188.117	2.879	189.124	--	--	HMDB0028700	--	Organic acids and derivatives	Carboxylic acids and derivatives	Amino acids, peptides, and analogues	--	--	--	No results	Full match	Full match	Organic acids and derivatives	Carboxylic acids and derivatives	Amino acids, peptides, and analogues	Peptides	1.67263	0.742116	0.00134108	1	1.86485	up	1.70425e+08	1.64096e+08	1.55018e+08	1.68751e+08	1.69746e+08	1.64875e+08	7.13839e+07	1.04625e+08	9.65746e+07	8.86551e+07	9.7294e+07	1.35091e+08
4-phenoxyphenyl 4-hydroxypiperidine-1-carboxylate	--	C18 H19 N O4	295.117	2.052	296.125	--	--	--	--	--	--	--	--	--	--	Invalid mass	No results	No results					1.54905	0.63138	0.00140948	1	1.78672	up	1.01474e+07	1.07194e+07	1.09391e+07	9.68111e+06	9.82269e+06	1.00729e+07	5.56333e+06	6.13867e+06	8.64791e+06	5.31962e+06	6.43041e+06	7.52617e+06
tetranor-12(R)-HETE	--	C16 H26 O3	266.188	7.471	265.18	--	--	--	--	--	--	--	--	--	--	Full match	No results	No results					0.637511	-0.649478	0.00141426	1	1.88815	down	1.76679e+07	1.82585e+07	1.8233e+07	1.83446e+07	1.81237e+07	1.86383e+07	2.83085e+07	2.66241e+07	2.07289e+07	3.07714e+07	3.20698e+07	3.28919e+07
DKK	--	C16 H31 N5 O6	822.415	4.81	412.215	--	--	--	--	--	--	--	--	--	--	Invalid mass	No results	No results					0.2754	-1.8604	0.00144787	1	1.45022	down	630222	354980	528407	430050	386044	452047	1.1645e+06	1.50247e+06	3.28925e+06	683733	1.60807e+06	1.85275e+06
Ginkgolide B	Ginkgolide B	C20 H24 O10	424.136	5.256	423.129	cpd:C07602	--	HMDB0036861	LMPR0104540002	Lipids and lipid-like molecules	Prenol lipids	Terpene lactones	Prenol Lipids [PR]	Isoprenoids [PR01]	C20 isoprenoids (diterpenes) [PR0104]	No results	No results	Full match	Lipids and lipid-like molecules	Prenol lipids	Terpene lactones	Ginkgolides and bilobalides	0.496653	-1.00969	0.00147492	1	1.89363	down	5.52259e+06	5.33827e+06	5.83764e+06	5.59806e+06	5.41982e+06	5.29201e+06	1.46465e+07	1.11053e+07	1.33416e+07	6.94367e+06	9.36209e+06	1.10626e+07
5-O-Methylvisammioside	--	C22 H28 O10	452.17	5.759	451.163	--	--	--	--	--	--	--	--	--	--	No results	No results	Full match	Organoheterocyclic compounds	Benzopyrans	1-benzopyrans	Furanochromones	1.78813	0.838452	0.0014985	1	1.7622	up	1.92346e+06	2.41079e+06	1.8588e+06	1.64867e+06	2.54979e+06	2.22286e+06	1.28564e+06	1.50231e+06	1.24508e+06	1.23662e+06	1.09501e+06	689844
Lysops 22:6	--	C28 H44 N O9 P	569.274	7.499	568.266	--	--	--	--	--	--	--	--	--	--	No results	No results	Full match	Lipids and lipid-like molecules	Glycerophospholipids	Glycerophosphoethanolamines	2-acyl-sn-glycero-3-phosphoethanolamines	2.26122	1.1771	0.00153557	1	1.78493	up	2.17333e+06	2.22371e+06	2.08244e+06	2.2573e+06	2.40764e+06	2.28952e+06	712961	797084	844706	1.08283e+06	725795	1.77763e+06
4,6,8-trihydroxy-7-methoxy-3-methyl-3,4-dihydro-1H-2-benzopyran-1-one	--	C11 H12 O6	240.064	1.349	241.071	--	--	--	--	--	--	--	--	--	--	Full match	No results	No results					0.474553	-1.07536	0.00155598	1	1.56909	down	1.60985e+07	9.92966e+06	8.27068e+06	1.66043e+07	1.65948e+07	1.89234e+07	3.08343e+07	2.79626e+07	3.22924e+07	2.52722e+07	3.16431e+07	3.41064e+07
N-Feruloylspermidine	--	C17 H27 N3 O3	321.205	4.932	322.213	--	--	--	--	--	--	--	--	--	--	No results	No results	Full match	Benzenoids	Phenols	Methoxyphenols	Methoxyphenols	2.0865	1.06108	0.00155643	1	1.32309	up	2.80904e+07	2.87944e+07	2.66664e+07	2.81159e+07	2.77137e+07	2.5537e+07	1.16647e+07	1.2744e+07	1.8921e+07	7.83929e+06	1.13276e+07	1.6544e+07
α-Hydroxyalprazolam	--	C17 H13 Cl N4 O	324.083	4.341	325.09	--	--	HMDB0013943	--	Organoheterocyclic compounds	Benzodiazepines	1,4-benzodiazepines	--	--	--	Invalid mass	No results	No results	Organoheterocyclic compounds	Benzodiazepines	1,4-benzodiazepines	1,2,4-triazolo[4,3-a][1,4]benzodiazepines	2.16755	1.11607	0.00155741	1	1.41485	up	6.40688e+07	6.59696e+07	5.82978e+07	6.25479e+07	6.38088e+07	6.18494e+07	2.34572e+07	3.11292e+07	3.96699e+07	1.7244e+07	2.35478e+07	3.86698e+07
L-Asparagine	L-Asparagine; 2-Aminosuccinamic acid	C4 H8 N2 O3	132.054	1.49	133.061	cpd:C00152	map00250 Alanine, aspartate and glutamate metabolism;map00460 Cyanoamino acid metabolism;map00970 Aminoacyl-tRNA biosynthesis;map01100 Metabolic pathways;map01110 Biosynthesis of secondary metabolites;map01230 Biosynthesis of amino acids	HMDB0000168	--	Organic acids and derivatives	Carboxylic acids and derivatives	Amino acids, peptides, and analogues	--	--	--	No results	No results	Full match	Organic acids and derivatives	Carboxylic acids and derivatives	Amino acids, peptides, and analogues	Asparagine and derivatives	0.559255	-0.838422	0.00156164	1	1.2561	down	9.56175e+07	9.75431e+07	9.39662e+07	9.16624e+07	9.2856e+07	9.29888e+07	1.51195e+08	1.61169e+08	1.8172e+08	1.16505e+08	2.29674e+08	1.69356e+08
Liquidambaric acid	--	C30 H46 O3	454.344	9.241	455.352	--	--	--	--	--	--	--	--	--	--	No results	Full match	Full match	Lipids and lipid-like molecules	Prenol lipids	Triterpenoids	Triterpenoids	0.445122	-1.16773	0.00156398	1	1.72947	down	2.04263e+06	786081	1.73135e+06	2.10032e+06	1.75879e+06	2.12944e+06	4.30769e+06	4.648e+06	2.49891e+06	3.98884e+06	4.00345e+06	4.25139e+06
Polyphyllin II	--	C51 H82 O20	1014.54	5.898	1013.53	--	--	--	--	--	--	--	--	--	--	No results	No results	Full match	Lipids and lipid-like molecules	Steroids and steroid derivatives	Steroidal glycosides	Steroidal saponins	0.285219	-1.80986	0.00160728	1	1.79247	down	296714	317321	276263	301484	300884	299384	1.10914e+06	541688	1.50724e+06	528211	1.39006e+06	1.20672e+06
LPI 18:1	--	C27 H51 O12 P	598.311	10.409	597.304	--	--	--	LMGP06050005	--	--	--	Glycerophospholipids [GP]	Glycerophosphoinositols [GP06]	Monoacylglycerophosphoinositols [GP0605]	No results	Full match	No results	Lipids and lipid-like molecules	Glycerophospholipids	Glycerophosphoinositols	Phosphatidylinositols	1.78175	0.833294	0.00169038	1	1.51169	up	1.3698e+08	1.4449e+08	1.37331e+08	1.36255e+08	1.43352e+08	1.41881e+08	6.11074e+07	9.49946e+07	6.55726e+07	6.42553e+07	7.36616e+07	1.12018e+08
α-Boswellic acid	--	C30 H48 O3	456.361	9.081	457.368	--	--	--	--	--	--	--	--	--	--	No results	Full match	Full match					0.282052	-1.82597	0.00170859	1	1.75752	down	1.12664e+06	569447	583810	1.10647e+06	614951	958235	2.83978e+06	2.85196e+06	1.99875e+06	2.3262e+06	6.34867e+06	1.21843e+06
Guanosine	Guanosine	C10 H13 N5 O5	283.091	1.437	282.083	cpd:C00387	map00230 Purine metabolism;map01100 Metabolic pathways	HMDB0000133	--	Nucleosides, nucleotides, and analogues	Purine nucleosides	-	--	--	--	Full match	Full match	Full match	Nucleosides, nucleotides, and analogues	Purine nucleosides	Not available	Purine nucleosides	1.6089	0.686072	0.00171782	1	1.25877	up	2.96442e+07	3.15839e+07	3.338e+07	3.07004e+07	3.64719e+07	3.30917e+07	1.65309e+07	1.86885e+07	2.45118e+07	2.41994e+07	1.45866e+07	2.26043e+07
Tetrahydrocorticosterone	Tetrahydrocorticosterone	C21 H34 O4	722.475	11.086	723.482	cpd:C05476	--	HMDB0000268	LMST02030100	Lipids and lipid-like molecules	Steroids and steroid derivatives	Hydroxysteroids	Sterol Lipids [ST]	Steroids [ST02]	C21 steroids (gluco/mineralocorticoids, progestogins) and derivatives [ST0203]	Invalid mass	No results	No results	Lipids and lipid-like molecules	Steroids and steroid derivatives	Hydroxysteroids	21-hydroxysteroids	0.259488	-1.94626	0.001759	1	1.29465	down	163841	173181	171897	159052	159205	163577	1.45494e+06	576669	551283	361025	468491	405695
AKBA	--	C32 H48 O5	512.349	11.142	513.356	--	--	--	--	--	--	--	--	--	--	No results	No results	Full match	Lipids and lipid-like molecules	Prenol lipids	Triterpenoids	Triterpenoids	0.386376	-1.37192	0.00178109	1	1.1169	down	157729	156445	152102	158299	153437	150889	696184	323220	453612	321096	241715	368309
10-Deacetylbaccatin-III	-	C29 H36 O10	544.229	4.908	545.236	cpd:C11700	map00904 Diterpenoid biosynthesis;map01100 Metabolic pathways;map01110 Biosynthesis of secondary metabolites	--	--	--	--	--	--	--	--	No results	No results	Full match	Lipids and lipid-like molecules	Prenol lipids	Diterpenoids	Taxanes and derivatives	3.4854	1.80132	0.00185174	0.944444	1.59566	up	5.01172e+06	3.26555e+06	3.04894e+06	2.9207e+06	2.68711e+06	2.69107e+06	659671	674551	530870	549457	479260	2.73686e+06
Cinnamic acid	Cinnamic acid; Benzeneacrylic acid	C9 H8 O2	148.053	5.164	149.06	cpd:C10438	--	HMDB0000567	--	Phenylpropanoids and polyketides	Cinnamic acids and derivatives	Cinnamic acids	--	--	--	No results	Full match	Full match	Phenylpropanoids and polyketides	Cinnamic acids and derivatives	Cinnamic acids	Cinnamic acids	1.76046	0.815953	0.00188257	1	1.57754	up	8.09815e+07	8.30522e+07	8.00623e+07	7.55931e+07	7.91639e+07	7.84963e+07	3.31421e+07	5.20435e+07	6.13273e+07	4.18188e+07	3.37961e+07	4.90225e+07
4-Toluenesulfonic acid	-	C7 H8 O3 S	172.019	5.252	171.012	cpd:C06677	map01100 Metabolic pathways	HMDB0059933	--	Benzenoids	Benzene and substituted derivatives	Benzenesulfonic acids and derivatives	--	--	--	No results	Full match	No results	Benzenoids	Benzene and substituted derivatives	Benzenesulfonic acids and derivatives	p-Methylbenzenesulfonates	2.57891	1.36676	0.00190099	1	1.46862	up	6.59977e+07	6.98394e+07	6.82961e+07	6.78697e+07	6.87688e+07	6.5218e+07	2.2504e+07	1.75412e+07	2.16301e+07	1.8406e+07	2.12493e+07	5.60966e+07
Palmaturbine	--	C20 H20 N O4	338.138	9.686	339.145	--	--	--	--	--	--	--	--	--	--	No results	No results	Full match	Alkaloids and derivatives	Protoberberine alkaloids and derivatives	Not available	Protoberberine alkaloids and derivatives	1.74098	0.799903	0.00194706	1	1.86243	up	6.89781e+06	7.6272e+06	7.26904e+06	6.98104e+06	7.30309e+06	6.8813e+06	3.2405e+06	4.38906e+06	5.90694e+06	3.03217e+06	4.45794e+06	3.64879e+06
Guanosine-3',5'-cyclic monophosphate	3',5'-Cyclic GMP; Guanosine 3',5'-cyclic monophosphate; Guanosine 3',5'-cyclic phosphate; Cyclic GMP; cGMP	C10 H12 N5 O7 P	345.047	2.534	344.039	cpd:C00942	map00230 Purine metabolism	--	--	--	--	--	--	--	--	No results	Full match	Full match	Nucleosides, nucleotides, and analogues	Purine nucleotides	Cyclic purine nucleotides	3',5'-cyclic purine nucleotides	1.89967	0.925748	0.00195187	1	1.31095	up	6.43459e+07	5.95744e+07	6.23185e+07	6.43075e+07	6.17463e+07	6.28707e+07	1.97623e+07	3.37971e+07	3.40156e+07	4.02037e+07	2.73699e+07	4.23401e+07
Coptisine	Coptisine	C19 H14 N O4	320.092	5.645	319.084	cpd:C16938	--	--	--	--	--	--	--	--	--	No results	No results	Full match	Alkaloids and derivatives	Protoberberine alkaloids and derivatives	Not available	Protoberberine alkaloids and derivatives	2.52192	1.33453	0.00200591	0.972222	1.48036	up	919168	1.03596e+06	921066	808306	754260	889572	271706	779057	269771	289789	224746	277734
Phytolaccagenin	--	C31 H48 O7	532.339	10.175	533.346	--	--	--	--	--	--	--	--	--	--	No results	No results	Full match	Lipids and lipid-like molecules	Prenol lipids	Triterpenoids	Triterpenoids	0.474642	-1.07509	0.00206655	1	1.15458	down	1.01029e+06	882962	602832	730978	988651	1.04227e+06	1.90287e+06	1.57848e+06	1.12309e+06	2.0075e+06	1.44131e+06	3.02455e+06
Embelin	Embelin	C17 H26 O4	294.184	6.638	295.191	cpd:C10342	--	HMDB0251767	LMPK15050006	Organic oxygen compounds	Organooxygen compounds	Carbonyl compounds	Polyketides [PK]	Phenolic lipids [PK15]	Alkyl hydroquinones and derivatives [PK1505]	No results	No results	Full match	Organic oxygen compounds	Organooxygen compounds	Carbonyl compounds	P-benzoquinones	0.584743	-0.774124	0.00215106	1	1.6976	down	4.67589e+06	5.20295e+06	5.66326e+06	4.6758e+06	5.23004e+06	4.56508e+06	7.04143e+06	1.14425e+07	7.94383e+06	6.01222e+06	1.02739e+07	8.61298e+06
N-Isovaleroylglycine	--	C7 H13 N O3	159.09	1.331	160.097	--	--	HMDB0000678	--	Organic acids and derivatives	Carboxylic acids and derivatives	Amino acids, peptides, and analogues	--	--	--	No results	No results	Full match	Organic acids and derivatives	Carboxylic acids and derivatives	Amino acids, peptides, and analogues	N-acyl-alpha amino acids	0.621544	-0.686071	0.00222744	0.972222	1.54173	down	4.96436e+08	4.68237e+08	4.79569e+08	4.76387e+08	4.88753e+08	6.2696e+08	8.26523e+08	7.30188e+08	9.9338e+08	6.23074e+08	1.06189e+09	6.50102e+08
LPA 18:0	1-Acyl-sn-glycerol 3-phosphate; 2-Lysophosphatidate; Lysophosphatidate; Lysophosphatidic acid	C21 H43 O7 P	438.274	11.828	437.266	cpd:C00681	map00561 Glycerolipid metabolism;map00564 Glycerophospholipid metabolism;map01100 Metabolic pathways;map01110 Biosynthesis of secondary metabolites	--	LMGP10050043	--	--	--	Glycerophospholipids [GP]	Glycerophosphates [GP10]	Monoacylglycerophosphates [GP1005]	No results	Full match	Full match	Lipids and lipid-like molecules	Glycerophospholipids	Glycerophosphates	1,2-diacylglycerol-3-phosphates	8.9294	3.15856	0.00226517	1	1.77787	up	1.2003e+09	1.24865e+09	1.15963e+09	1.21104e+09	1.21124e+09	1.17456e+09	3.26541e+07	4.2656e+08	7.07631e+07	2.24678e+08	2.35656e+07	2.87112e+07
SNH	--	C13 H20 N6 O6	334.163	5.318	357.152	--	--	--	--	--	--	--	--	--	--	Invalid mass	No results	No results					0.526006	-0.926849	0.00227523	1	1.43054	down	1.0329e+07	9.4496e+06	9.79318e+06	9.64097e+06	1.03243e+07	9.24169e+06	2.16899e+07	1.72532e+07	1.1094e+07	1.71209e+07	2.1906e+07	2.26814e+07
25-hydroxycholecalciferol	--	C27 H44 O2	400.335	11.127	401.342	--	--	HMDB0003550	LMST03020246	Lipids and lipid-like molecules	Steroids and steroid derivatives	Vitamin D and derivatives	Sterol Lipids [ST]	Secosteroids [ST03]	Vitamin D3 and derivatives [ST0302]	No results	Full match	No results					0.339192	-1.55982	0.002434	1	1.44139	down	2.5018e+06	1.93624e+06	2.49484e+06	2.70487e+06	633029	2.30779e+06	8.84357e+06	4.80866e+06	6.72102e+06	5.71341e+06	5.99378e+06	5.00347e+06
Lysopa 18:0	--	C21 H43 O7 P	438.273	11.612	437.266	--	--	--	--	--	--	--	--	--	--	No results	No results	Full match	Lipids and lipid-like molecules	Glycerophospholipids	Glycerophosphates	Monoalkylglycerophosphates	8.7247	3.12511	0.00254107	1	1.76472	up	1.24953e+09	1.29149e+09	1.19848e+09	1.25575e+09	1.25296e+09	1.21847e+09	3.29786e+07	4.57065e+08	7.42187e+07	2.39623e+08	2.30035e+07	2.8919e+07
3-methyl-5-oxo-5-(4-toluidino)pentanoic acid	--	C13 H17 N O3	257.103	1.316	258.111	--	--	--	--	--	--	--	--	--	--	Invalid mass	No match	No results					1.73082	0.791458	0.00272366	1	1.68604	up	2.7421e+09	2.41985e+09	2.39646e+09	2.53715e+09	2.67978e+09	2.3387e+09	1.37437e+09	1.25254e+09	9.30248e+08	1.47525e+09	1.61827e+09	2.0816e+09
Enrofloxacin	--	C19 H22 F N3 O3	341.149	4.996	342.156	--	--	HMDB0029861	--	Organoheterocyclic compounds	Quinolines and derivatives	Quinoline carboxylic acids	--	--	--	Invalid mass	No results	No results	Organoheterocyclic compounds	Quinolines and derivatives	Quinoline carboxylic acids	Quinoline carboxylic acids	2.44091	1.28742	0.00277017	1	1.2803	up	1.8752e+07	1.99197e+07	1.55966e+07	2.13505e+07	1.8243e+07	1.87392e+07	3.25669e+06	1.27719e+07	7.49183e+06	6.39477e+06	7.43228e+06	8.78331e+06
Adenosine	Adenosine	C10 H13 N5 O4	267.097	2.945	268.105	cpd:C00212	map00230 Purine metabolism;map01100 Metabolic pathways	HMDB0000050	--	Nucleosides, nucleotides, and analogues	Purine nucleosides	-	--	--	--	Full match	Full match	Full match	Nucleosides, nucleotides, and analogues	Purine nucleosides	Not available	Purine nucleosides	1.51201	0.596471	0.00279783	1	1.32889	up	1.09992e+10	1.06672e+10	1.03934e+10	1.07448e+10	1.08225e+10	1.0679e+10	6.6911e+09	6.30653e+09	6.07663e+09	6.8471e+09	6.344e+09	1.02648e+10
Methylophiopogonone A	Methylophiopogonone A	C19 H16 O6	340.095	5.629	341.102	cpd:C17473	--	--	--	--	--	--	--	--	--	No results	No results	Full match	Phenylpropanoids and polyketides	Homoisoflavonoids	Homoisoflavones	Homoisoflavones	1.57656	0.656783	0.00288112	1	1.18538	up	3.93055e+06	3.33832e+06	4.06129e+06	3.35873e+06	3.54757e+06	3.58578e+06	2.56951e+06	2.23947e+06	1.53533e+06	3.09147e+06	2.2394e+06	2.16646e+06
4-(beta-D-Glucopyranosyloxy)-2-methylenebutanoic acid	--	C11 H18 O8	278.1	4.803	277.092	--	--	--	--	--	--	--	--	--	--	Full match	No results	No results					0.282834	-1.82197	0.00289464	1	1.67709	down	2.49726e+06	3.53149e+06	2.54156e+06	2.1327e+06	2.82044e+06	3.38528e+06	9.90397e+06	1.27671e+07	1.77677e+07	4.0931e+06	4.97951e+06	1.02717e+07
Methyl syringate	--	C10 H12 O5	212.069	5.13	213.076	--	--	HMDB0254615	--	Benzenoids	Benzene and substituted derivatives	Benzoic acids and derivatives	--	--	--	No results	No results	Full match	Benzenoids	Benzene and substituted derivatives	Benzoic acids and derivatives	Gallic acid and derivatives	0.520209	-0.942838	0.00297436	1	1.8272	down	7.29776e+07	7.56462e+07	7.26261e+07	7.30659e+07	7.01141e+07	7.20965e+07	2.06961e+08	1.63268e+08	1.17522e+08	9.59163e+07	1.1003e+08	1.4544e+08
4-Methylcatechol	4-Methylcatechol; 3,4-Dihydroxytoluene; 1,2-Dihydroxy-4-methylbenzene; 4-Methyl-1,2-benzenediol	C7 H8 O2	124.053	1.327	142.087	cpd:C06730	map01100 Metabolic pathways	HMDB0000873	--	Benzenoids	Phenols	Benzenediols	--	--	--	No results	No results	Full match	Benzenoids	Phenols	Benzenediols	Catechols	0.62902	-0.668822	0.00301651	1	1.56665	down	8.76399e+07	8.07167e+07	7.81921e+07	8.175e+07	8.12633e+07	8.09766e+07	1.36657e+08	1.15904e+08	1.53293e+08	1.04238e+08	1.68339e+08	1.01415e+08
N1-cyclooctyl-4-hydroxy-1-piperidinecarbothioamide	--	C14 H26 N2 O S	308.129	9.323	309.137	--	--	--	--	--	--	--	--	--	--	Invalid mass	No results	No results					2.27498	1.18586	0.00307153	1	1.86485	up	3.903e+06	3.97176e+06	3.77971e+06	3.81305e+06	3.57899e+06	3.73455e+06	1.00689e+06	1.2953e+06	3.20723e+06	1.15704e+06	1.84077e+06	1.5065e+06
15-OxoEDE	--	C20 H34 O3	304.241	7.185	305.248	--	--	--	--	--	--	--	--	--	--	Invalid mass	No results	No match	Lipids and lipid-like molecules	Fatty Acyls	Fatty acids and conjugates	Long-chain fatty acids	2.1541	1.10709	0.00308438	1	1.24809	up	3.17488e+07	3.6917e+07	2.7341e+07	2.55532e+07	3.3644e+07	3.00777e+07	1.1831e+07	2.24222e+07	1.26932e+07	2.12625e+07	8.94571e+06	8.85884e+06
Adenosine 3'5'-cyclic monophosphate	3',5'-Cyclic AMP; Cyclic adenylic acid; Cyclic AMP; Adenosine 3',5'-phosphate; Adenosine 3',5'-cyclic phosphate; cAMP	C10 H12 N5 O6 P	329.053	2.182	330.06	cpd:C00575	map00230 Purine metabolism	--	--	--	--	--	--	--	--	Full match	Full match	Full match	Nucleosides, nucleotides, and analogues	Purine nucleotides	Cyclic purine nucleotides	3',5'-cyclic purine nucleotides	2.35	1.23266	0.00313858	1	1.55215	up	5.40257e+07	5.4685e+07	5.61692e+07	5.41511e+07	5.33627e+07	5.42934e+07	1.06898e+07	2.34894e+07	1.77558e+07	2.89513e+07	2.13745e+07	3.67549e+07
LysoPC 15:1	--	C23 H46 N O7 P	479.302	10.54	480.31	--	--	--	--	--	--	--	--	--	--	No results	No results	Full match	Lipids and lipid-like molecules	Glycerophospholipids	Glycerophosphocholines	Phosphocholines	1.70893	0.773093	0.0031997	1	1.27413	up	5.60884e+07	3.93205e+07	3.74042e+07	5.63023e+07	3.95376e+07	3.90429e+07	1.92758e+07	3.11407e+07	3.59093e+07	2.77798e+07	1.74562e+07	2.50835e+07
ethyl 2-cyano-3-[(2-oxoazepan-3-yl)amino]acrylate	--	C12 H17 N3 O3	289.079	3.018	290.087	--	--	--	--	--	--	--	--	--	--	Invalid mass	No results	No results					1.62585	0.701193	0.00327683	0.972222	1.23724	up	5.13724e+07	4.93724e+07	4.43818e+07	5.06454e+07	5.04873e+07	5.05419e+07	3.02413e+07	2.74634e+07	2.55103e+07	2.51013e+07	2.61672e+07	4.80681e+07
2-benzyl-6-hydroxy-2-azabicyclo[2.2.2]octan-3-one	--	C14 H17 N O2	231.127	5.523	232.134	--	--	--	--	--	--	--	--	--	--	Full match	No results	No results					0.558619	-0.840062	0.00332698	0.972222	1.09564	down	8.7195e+06	8.39055e+06	8.01637e+06	8.79567e+06	7.54282e+06	8.02053e+06	1.47602e+07	1.45757e+07	8.7343e+06	1.95303e+07	1.64208e+07	1.45639e+07
LPA 18:4	1-Acyl-sn-glycerol 3-phosphate; 2-Lysophosphatidate; Lysophosphatidate; Lysophosphatidic acid	C21 H35 O7 P	430.211	8.567	429.204	cpd:C00681	map00561 Glycerolipid metabolism;map00564 Glycerophospholipid metabolism;map01100 Metabolic pathways;map01110 Biosynthesis of secondary metabolites	--	LMGP10050024	--	--	--	Glycerophospholipids [GP]	Glycerophosphates [GP10]	Monoacylglycerophosphates [GP1005]	No results	Full match	No results	Lipids and lipid-like molecules	Glycerophospholipids	Glycerophosphates	1,2-diacylglycerol-3-phosphates	1.59473	0.673308	0.00335193	1	1.49658	up	9.64652e+06	1.11138e+07	1.28682e+07	1.23602e+07	1.00508e+07	1.25936e+07	5.82462e+06	8.07196e+06	9.54066e+06	5.30223e+06	5.69057e+06	8.6075e+06
GMP	GMP; Guanosine 5'-phosphate; Guanosine monophosphate; Guanosine 5'-monophosphate; Guanylic acid	C10 H14 N5 O8 P	363.057	1.432	344.039	cpd:C00144	map00230 Purine metabolism;map01100 Metabolic pathways	HMDB0001397	--	Nucleosides, nucleotides, and analogues	Purine nucleotides	Purine ribonucleotides	--	--	--	No results	No results	Full match	Nucleosides, nucleotides, and analogues	Purine nucleotides	Purine ribonucleotides	Purine ribonucleoside monophosphates	1.92457	0.944534	0.00342284	1	1.57651	up	3.9581e+06	4.69208e+06	4.19818e+06	4.40228e+06	5.34922e+06	4.3905e+06	1.18674e+06	2.83046e+06	2.70348e+06	2.7694e+06	1.89056e+06	2.64347e+06
Sinapyl Alcohol	Sinapyl alcohol; Sinapoyl alcohol	C11 H14 O4	210.089	5.891	211.097	cpd:C02325	map00940 Phenylpropanoid biosynthesis;map01100 Metabolic pathways;map01110 Biosynthesis of secondary metabolites	HMDB0013070	--	Benzenoids	Phenols	Methoxyphenols	--	--	--	No results	No results	Full match	Benzenoids	Phenols	Methoxyphenols	Methoxyphenols	0.120508	-3.0528	0.00344854	1	1.23449	down	1.65857e+06	916076	1.44353e+06	2.40571e+06	2.09036e+06	2.24278e+06	2.66917e+07	5.24834e+06	2.19244e+07	5.03418e+06	2.66439e+07	3.72182e+06
LysoPC 20:4	--	C28 H50 N O7 P	543.331	10.158	544.338	--	--	--	--	--	--	--	--	--	--	No results	No results	Full match	Lipids and lipid-like molecules	Glycerophospholipids	Glycerophosphocholines	Phosphocholines	3.13607	1.64896	0.00350999	1	1.6137	up	3.37018e+06	3.06548e+06	3.22326e+06	2.85398e+06	3.20259e+06	2.92045e+06	544153	1.44066e+06	661421	502973	529724	2.26352e+06
11(Z),14(Z)-Eicosadienoic Acid	-	C20 H36 O2	308.271	11.003	307.263	cpd:C16525	map01040 Biosynthesis of unsaturated fatty acids	--	--	--	--	--	--	--	--	Full match	No results	No results	Lipids and lipid-like molecules	Fatty Acyls	Fatty acids and conjugates	Long-chain fatty acids	1.93125	0.949537	0.00351544	1	1.11635	up	1.14553e+07	1.25163e+07	1.22953e+07	1.34984e+07	1.2927e+07	1.61376e+07	8.26702e+06	5.0753e+06	1.07502e+07	5.42595e+06	7.21613e+06	4.08338e+06
MGDG 2:0_18:2	--	C29 H50 O10	604.345	8.949	603.338	--	--	--	--	--	--	--	--	--	--	No results	Invalid mass	No results					3.99488	1.99815	0.00355546	0.972222	1.53004	up	3.251e+06	2.09851e+06	2.74078e+06	2.81732e+06	3.3663e+06	2.7438e+06	292617	517608	246340	266175	422849	2.51429e+06
Caffeic acid	Caffeate; Caffeic acid; 3,4-Dihydroxy-trans-cinnamate; trans-Caffeate; (2E)-3-(3,4-Dihydroxyphenyl)prop-2-enoate	C9 H8 O4	180.042	5.389	179.035	cpd:C01197	map00940 Phenylpropanoid biosynthesis;map01100 Metabolic pathways;map01110 Biosynthesis of secondary metabolites	HMDB0001964	--	Phenylpropanoids and polyketides	Cinnamic acids and derivatives	Hydroxycinnamic acids and derivatives	--	--	--	Full match	Full match	Full match	Phenylpropanoids and polyketides	Cinnamic acids and derivatives	Hydroxycinnamic acids and derivatives	Hydroxycinnamic acids	2.55299	1.35219	0.00363644	1	1.5344	up	6.18398e+07	6.52514e+07	6.44844e+07	6.29415e+07	6.23625e+07	6.65198e+07	1.80888e+07	1.68092e+07	6.09324e+07	1.75364e+07	1.56631e+07	2.11468e+07
Methyl linolenate	--	C19 H32 O2	292.24	10.026	337.238	--	--	HMDB0254600	--	Lipids and lipid-like molecules	Fatty Acyls	Lineolic acids and derivatives	--	--	--	No results	No results	Full match	Lipids and lipid-like molecules	Fatty Acyls	Lineolic acids and derivatives	Lineolic acids and derivatives	1.68815	0.755444	0.0037938	0.944444	1.63129	up	638582	898882	1.15166e+06	900282	896185	1.14219e+06	530511	416683	813665	498175	666752	407907
(±)8(9)-DiHET	-	C20 H34 O4	338.245	10.039	337.238	cpd:C14773	map00590 Arachidonic acid metabolism;map01100 Metabolic pathways	--	--	--	--	--	--	--	--	Full match	Full match	Full match					1.68997	0.756996	0.00383834	0.944444	1.6337	up	654220	898882	1.15166e+06	900282	896185	1.16178e+06	529567	416683	813665	498175	684957	407907
ANK	--	C13 H25 N5 O5	626.352	4.817	314.183	--	--	--	--	--	--	--	--	--	--	Invalid mass	No results	No results					3.12128	1.64214	0.00394007	1	1.20109	up	7.58256e+06	8.80044e+06	8.17304e+06	7.92554e+06	7.88746e+06	7.87661e+06	2.25708e+06	3.69911e+06	727454	4.16507e+06	2.46457e+06	2.14371e+06
Capsaicin	Capsaicin	C18 H27 N O3	305.2	5.552	306.207	cpd:C06866	map00360 Phenylalanine metabolism;map01100 Metabolic pathways;map01110 Biosynthesis of secondary metabolites	HMDB0002227	LMFA08020085	Benzenoids	Phenols	Methoxyphenols	Fatty Acyls [FA]	Fatty amides [FA08]	N-acyl amines [FA0802]	No results	No results	Full match	Benzenoids	Phenols	Methoxyphenols	Methoxyphenols	3.37586	1.75526	0.0040637	1	1.60104	up	7.86657e+06	9.35209e+06	7.99428e+06	7.58168e+06	6.90212e+06	7.73186e+06	1.20724e+06	2.61836e+06	1.21594e+06	6.81466e+06	1.12631e+06	1.06682e+06
5-Methyl-8-nitro-3-spirocyclohexyl-2,3,4,5-tetrahydro-1H-2-benzazepine	--	C16 H22 N2 O2	274.169	4.88	292.203	--	--	--	--	--	--	--	--	--	--	Full match	No results	No results					2.43688	1.28504	0.00407189	1	1.4819	up	1.35831e+08	1.36674e+08	1.40442e+08	1.31928e+08	1.32439e+08	1.30048e+08	2.41988e+07	6.92228e+07	1.01136e+08	4.61932e+07	4.15828e+07	4.8976e+07
N-p-Coumaroylspermidine	--	C16 H25 N3 O2	291.195	4.881	292.203	--	--	--	--	--	--	--	--	--	--	No results	No results	Full match	Phenylpropanoids and polyketides	Cinnamic acids and derivatives	Hydroxycinnamic acids and derivatives	Coumaric acids and derivatives	2.43688	1.28504	0.00407189	1	1.4819	up	1.35831e+08	1.36674e+08	1.40442e+08	1.31928e+08	1.32439e+08	1.30048e+08	2.41988e+07	6.92228e+07	1.01136e+08	4.61932e+07	4.15828e+07	4.8976e+07
Nicotinamide	Nicotinamide; Nicotinic acid amide; Niacinamide; Vitamin PP	C6 H6 N2 O	122.048	1.959	123.056	cpd:C00153	map00760 Nicotinate and nicotinamide metabolism;map01100 Metabolic pathways	HMDB0001406	--	Organoheterocyclic compounds	Pyridines and derivatives	Pyridinecarboxylic acids and derivatives	--	--	--	Full match	Full match	Full match	Organoheterocyclic compounds	Pyridines and derivatives	Pyridinecarboxylic acids and derivatives	Nicotinamides	1.55804	0.639735	0.0042187	1	1.48858	up	8.29381e+08	8.60449e+08	8.01849e+08	7.95511e+08	7.74018e+08	7.56178e+08	4.71891e+08	4.97146e+08	3.60234e+08	4.52596e+08	5.95956e+08	7.14125e+08
IBA	Indolebutyric acid; Indole-3-butyric acid; IBA	C12 H13 N O2	203.095	4.81	204.103	cpd:C11284	--	HMDB0034198	--	Organic nitrogen compounds	Organonitrogen compounds	Amines	--	--	--	No results	No results	Full match	Organoheterocyclic compounds	Indoles and derivatives	Indoles	3-alkylindoles	1.72412	0.785862	0.00425265	1	1.29697	up	4.31929e+06	3.53938e+06	3.59218e+06	3.41737e+06	3.3978e+06	3.0685e+06	1.12638e+06	1.84853e+06	2.29627e+06	2.13908e+06	2.31741e+06	2.64648e+06
D-(+)-Proline	D-Proline	C5 H9 N O2	115.064	5.175	116.071	cpd:C00763	map00330 Arginine and proline metabolism;map01100 Metabolic pathways	--	--	--	--	--	--	--	--	Full match	Full match	Full match	Organic acids and derivatives	Carboxylic acids and derivatives	Amino acids, peptides, and analogues	Proline and derivatives	3.04047	1.6043	0.00435369	0.888889	1.33617	up	1.12586e+09	1.33347e+09	3.25754e+09	1.1294e+09	2.92177e+09	1.19204e+09	3.22811e+08	3.8238e+08	1.74331e+09	3.76444e+08	3.94995e+08	3.84791e+08
Methylbenzethonium chloride	--	C28 H43 N O2	404.352	10.58	427.341	--	--	--	--	--	--	--	--	--	--	Invalid mass	No results	No results					3.66912	1.87544	0.00444348	1	1.70123	up	1.93558e+06	1.54405e+06	1.02163e+06	606152	463680	547645	269564	279576	316131	277397	235951	289011
LPG 18:0	--	C24 H49 O9 P	512.31	11.814	511.303	--	--	--	LMGP04050009	--	--	--	Glycerophospholipids [GP]	Glycerophosphoglycerols [GP04]	Monoacylglycerophosphoglycerols [GP0405]	No results	Full match	No results	Lipids and lipid-like molecules	Glycerophospholipids	Glycerophosphoglycerols	Phosphatidylglycerols	2.69545	1.43053	0.00445547	1	1.1993	up	4.05485e+06	3.3581e+06	3.13241e+06	3.79519e+06	2.7165e+06	3.90646e+06	1.78345e+06	1.91493e+06	473879	1.29674e+06	1.62688e+06	681487
LPA 14:0	1-Acyl-sn-glycerol 3-phosphate; 2-Lysophosphatidate; Lysophosphatidate; Lysophosphatidic acid	C17 H35 O7 P	382.211	8.855	381.204	cpd:C00681	map00561 Glycerolipid metabolism;map00564 Glycerophospholipid metabolism;map01100 Metabolic pathways;map01110 Biosynthesis of secondary metabolites	--	LMGP10050007	--	--	--	Glycerophospholipids [GP]	Glycerophosphates [GP10]	Monoacylglycerophosphates [GP1005]	No results	Full match	No results	Lipids and lipid-like molecules	Glycerophospholipids	Glycerophosphates	1,2-diacylglycerol-3-phosphates	0.609853	-0.713466	0.0045341	0.944444	1.34851	down	1.93503e+07	1.96941e+07	1.88605e+07	1.94371e+07	1.92809e+07	1.86579e+07	3.38854e+07	3.08348e+07	3.77346e+07	1.9362e+07	3.51163e+07	3.20974e+07
Debromohymenialdisine	Debromohymenialdisine; (Z)-Debromohymenialdisine; DBH	C11 H11 N5 O2	267.075	5.411	268.082	cpd:C19897	--	--	--	--	--	--	--	--	--	Invalid mass	No results	No results	Organoheterocyclic compounds	Pyrroloazepines	Not available	Pyrroloazepines	1.82373	0.866896	0.00459145	0.972222	1.2459	up	1.37239e+07	1.35397e+07	1.45318e+07	1.1619e+07	1.42373e+07	1.50436e+07	6.71324e+06	5.9068e+06	4.40696e+06	7.73871e+06	8.79424e+06	1.17839e+07
2-[(3S)-1-(2-Methylbenzyl)-3-pyrrolidinyl]-1,3-benzoxazole	--	C19 H20 N2 O	146.077	5.105	293.161	--	--	--	--	--	--	--	--	--	--	Invalid mass	No results	No results	Organoheterocyclic compounds	Benzoxazoles	Not available	Benzoxazoles	2.95035	1.56089	0.00478006	1	1.80751	up	1.80645e+07	2.0261e+07	1.88946e+07	1.78772e+07	1.87013e+07	1.86424e+07	4.21186e+06	2.00958e+06	9.09356e+06	5.60926e+06	5.03911e+06	1.21477e+07
4-Hydroxyquinazoline	--	C8 H6 N2 O	146.048	4.998	310.129	--	--	HMDB0246465	--	Organoheterocyclic compounds	Diazanaphthalenes	Benzodiazines	--	--	--	No results	No results	Full match	Organoheterocyclic compounds	Diazanaphthalenes	Benzodiazines	Quinazolines	0.444185	-1.17077	0.0048098	0.916667	1.48705	down	1.1834e+06	499031	464875	1.15901e+06	981693	1.28816e+06	1.85077e+06	2.24071e+06	1.09758e+06	2.10879e+06	2.615e+06	2.64085e+06
Acetylharpagide	--	C17 H26 O11	406.147	5.192	405.14	--	--	--	--	--	--	--	--	--	--	No results	No results	Full match	Lipids and lipid-like molecules	Prenol lipids	Terpene glycosides	Iridoid O-glycosides	0.528339	-0.920465	0.00488115	1	1.6978	down	7.23345e+06	7.64021e+06	7.23491e+06	7.08192e+06	6.77603e+06	6.77188e+06	1.8122e+07	1.33737e+07	1.31752e+07	7.91168e+06	1.07609e+07	1.75486e+07
4-Hydroxyisoleucine	--	C6 H13 N O3	147.09	1.473	148.097	--	--	--	--	--	--	--	--	--	--	No results	Full match	Full match	Organic acids and derivatives	Carboxylic acids and derivatives	Amino acids, peptides, and analogues	Isoleucine and derivatives	0.598725	-0.740036	0.00493815	0.972222	1.45324	down	1.94618e+07	2.08104e+07	1.7371e+07	1.85201e+07	2.0056e+07	2.29777e+07	2.15483e+07	4.27232e+07	3.12963e+07	4.37819e+07	2.84083e+07	3.13267e+07
3-Coumaric acid	trans-3-Hydroxycinnamate; (2E)-3-(3-Hydroxyphenyl)prop-2-enoate	C9 H8 O3	164.047	5.575	163.04	cpd:C12621	map00360 Phenylalanine metabolism	--	--	--	--	--	--	--	--	Full match	Full match	Full match	Phenylpropanoids and polyketides	Cinnamic acids and derivatives	Hydroxycinnamic acids and derivatives	Hydroxycinnamic acids	1.51418	0.59854	0.00515862	0.972222	1.26225	up	2.81254e+08	2.83229e+08	2.72792e+08	2.97989e+08	2.64567e+08	2.73794e+08	1.72111e+08	1.7166e+08	2.65293e+08	1.65258e+08	1.32413e+08	1.98564e+08
Schisantherin B	Gomisin B; Schisantherin B	C28 H34 O9	514.223	5.97	515.23	cpd:C17814	--	HMDB0258172	--	Phenylpropanoids and polyketides	Tannins	Hydrolyzable tannins	--	--	--	No results	No results	Full match	Phenylpropanoids and polyketides	Tannins	Hydrolyzable tannins	Hydrolyzable tannins	2.221	1.15121	0.00519872	0.944444	1.6013	up	2.81006e+06	3.33691e+06	2.74189e+06	3.46646e+06	3.15707e+06	3.34962e+06	1.74641e+06	938444	1.0188e+06	777577	1.1656e+06	2.84575e+06
Vitamin C	Ascorbate; Ascorbic acid; L-Ascorbate; L-Ascorbic acid; Vitamin C	C6 H8 O6	176.033	4.697	199.022	cpd:C00072	map00053 Ascorbate and aldarate metabolism;map00480 Glutathione metabolism;map01100 Metabolic pathways;map01110 Biosynthesis of secondary metabolites	HMDB0000044	--	Organoheterocyclic compounds	Dihydrofurans	Furanones	--	--	--	No results	No results	Full match	Organoheterocyclic compounds	Dihydrofurans	Furanones	Butenolides	0.330768	-1.59611	0.00523235	0.888889	1.69059	down	8.9315e+07	9.10482e+07	5.84988e+07	8.81125e+07	8.15515e+07	5.73976e+07	3.51589e+08	1.59434e+08	3.36833e+08	7.95995e+07	2.70233e+08	2.10921e+08
Procyanidin A2	Proanthocyanidin A2; Epicatechin-(2beta->7,4beta->8)-epicatechin	C30 H24 O12	576.128	7.766	577.135	cpd:C10237	--	HMDB0037655	--	Phenylpropanoids and polyketides	Flavonoids	Biflavonoids and polyflavonoids	--	--	--	No results	No results	Full match	Phenylpropanoids and polyketides	Flavonoids	Biflavonoids and polyflavonoids	Biflavonoids and polyflavonoids	0.45737	-1.12857	0.00558541	0.972222	1.574	down	1.93232e+06	1.4923e+06	1.319e+06	1.37782e+06	1.12033e+06	1.37927e+06	3.02917e+06	2.63297e+06	4.36137e+06	4.71715e+06	2.59268e+06	1.51581e+06
Carbendazim	Carbendazim; Mecarzole	C9 H9 N3 O2	191.07	5.27	192.077	cpd:C10897	--	HMDB0031769	--	Organoheterocyclic compounds	Benzimidazoles	2-benzimidazolylcarbamic acid esters	--	--	--	Full match	No results	No results	Organoheterocyclic compounds	Benzimidazoles	2-benzimidazolylcarbamic acid esters	2-benzimidazolylcarbamic acid esters	3.63467	1.86183	0.00563645	1	1.60949	up	2.30597e+08	2.21522e+08	2.19065e+08	2.14041e+08	2.14005e+08	2.17922e+08	1.71374e+08	2.46938e+07	3.41592e+07	1.54419e+07	4.13193e+07	7.53969e+07
D-(+)-Glucose	--	C6 H12 O6	197.09	1.365	198.098	--	--	--	--	--	--	--	--	--	--	Invalid mass	Invalid mass	No results	Organic oxygen compounds	Organooxygen compounds	Carbohydrates and carbohydrate conjugates	Hexoses	0.523546	-0.933611	0.0056994	1	1.11061	down	6.75722e+07	7.77751e+07	2.98284e+07	7.19274e+07	8.24129e+07	7.03368e+07	1.29053e+08	1.10851e+08	1.30081e+08	1.21398e+08	1.36511e+08	1.35845e+08
Limocitrin O-hexoside	--	C23 H24 O13	508.121	5.629	507.113	--	--	--	--	--	--	--	--	--	--	No results	No results	Full match					1.66822	0.738307	0.00592315	1	1.24482	up	8.03768e+06	7.18018e+06	6.74675e+06	7.00889e+06	7.75847e+06	7.65393e+06	3.8732e+06	6.26963e+06	5.85204e+06	4.36875e+06	3.07224e+06	3.17095e+06
Epigallocatechin	(-)-Epigallocatechin; Epigallocatechol	C15 H14 O7	612.153	1.447	307.084	cpd:C12136	map00941 Flavonoid biosynthesis;map01110 Biosynthesis of secondary metabolites	HMDB0038365	LMPK12020004	Phenylpropanoids and polyketides	Flavonoids	Flavans	Polyketides [PK]	Flavonoids [PK12]	Flavans, Flavanols and Leucoanthocyanidins [PK1202]	No results	Invalid mass	No match	Phenylpropanoids and polyketides	Flavonoids	Flavans	Epigallocatechins	1.61414	0.690766	0.00611032	0.916667	1.32076	up	8.7614e+06	1.02854e+07	1.07924e+07	8.42649e+06	8.70267e+06	1.1994e+07	5.42362e+06	3.81176e+06	6.25817e+06	6.12946e+06	5.49797e+06	9.40769e+06
Syringetin-3-O-glucoside	--	C23 H24 O13	508.123	5.614	509.13	--	--	--	--	--	--	--	--	--	--	No results	Full match	Full match	Phenylpropanoids and polyketides	Flavonoids	Flavonoid glycosides	Flavonoid-3-O-glycosides	1.88486	0.91446	0.00625178	1	1.19709	up	3.33447e+06	3.50687e+06	3.85316e+06	3.33623e+06	3.34951e+06	3.62641e+06	1.52275e+06	2.69588e+06	2.53228e+06	2.01658e+06	1.35744e+06	1.01999e+06
Wikstromol	Nortrachelogenin	C20 H22 O7	374.136	5.261	373.129	cpd:C10725	--	HMDB0030598	--	Lignans, neolignans and related compounds	Furanoid lignans	Tetrahydrofuran lignans	--	--	--	No results	No results	Full match	Lignans, neolignans and related compounds	Furanoid lignans	Tetrahydrofuran lignans	Dibenzylbutyrolactone lignans	0.527557	-0.9226	0.00628459	0.888889	1.12653	down	1.52622e+07	1.72055e+07	1.66726e+07	1.65768e+07	1.45642e+07	1.66103e+07	3.55208e+07	3.04991e+07	1.5911e+07	2.67944e+07	3.41511e+07	4.07841e+07
Ergocalciferol	Vitamin D2; Ergocalciferol	C28 H44 O	414.35	11.055	415.358	cpd:C05441	map00100 Steroid biosynthesis;map01100 Metabolic pathways	HMDB0000900	LMST03010001	Lipids and lipid-like molecules	Steroids and steroid derivatives	Vitamin D and derivatives	Sterol Lipids [ST]	Secosteroids [ST03]	Vitamin D2 and derivatives [ST0301]	Invalid mass	Invalid mass	No results	Lipids and lipid-like molecules	Steroids and steroid derivatives	Vitamin D and derivatives	Vitamin D and derivatives	0.247664	-2.01354	0.00637463	0.944444	1.32106	down	569886	622152	519918	868972	773356	929551	5.85222e+06	2.09358e+06	4.4411e+06	797921	2.21099e+06	1.90114e+06
4-Phenylbutyric acid	--	C10 H12 O2	164.084	5.562	165.092	--	--	HMDB0000543	--	Benzenoids	Benzene and substituted derivatives	-	--	--	--	Full match	No results	Full match	Benzenoids	Benzene and substituted derivatives	Not available	Benzene and substituted derivatives	0.330094	-1.59905	0.00665108	1	1.59643	down	5.24199e+07	4.96363e+07	4.79923e+07	4.23997e+07	4.88335e+07	5.01054e+07	1.76657e+08	1.42182e+08	2.99277e+08	7.22818e+07	1.19863e+08	7.24794e+07
Pinocembrin	Pinocembrin; 5,7-Dihydroxyflavanone	C15 H12 O4	256.073	6.53	255.066	cpd:C09827	map00941 Flavonoid biosynthesis	HMDB0030808	LMPK12140214	Phenylpropanoids and polyketides	Flavonoids	Flavans	Polyketides [PK]	Flavonoids [PK12]	Flavanones [PK1214]	No results	Full match	Full match	Phenylpropanoids and polyketides	Flavonoids	Flavans	Flavanones	1.52857	0.612182	0.00672606	1	1.3147	up	5.80505e+06	5.52567e+06	6.22558e+06	5.99153e+06	6.07791e+06	6.00022e+06	3.25077e+06	4.43785e+06	4.73611e+06	2.90805e+06	2.92705e+06	5.04691e+06
Monoolein	--	C21 H40 O4	356.293	10.056	339.29	--	--	HMDB0254854	--	Lipids and lipid-like molecules	Glycerolipids	Monoradylglycerols	--	--	--	Full match	No results	Full match	Lipids and lipid-like molecules	Glycerolipids	Monoradylglycerols	1-monoacylglycerols	1.61878	0.694905	0.00693989	0.944444	1.02258	up	9.15927e+07	1.07958e+08	6.47482e+07	8.27803e+07	7.17086e+07	5.99382e+07	4.95536e+07	5.61407e+07	5.00668e+07	6.6686e+07	2.98941e+07	4.33917e+07
N-[4-(diethylamino)phenyl]-N'-phenylurea	--	C17 H21 N3 O	321.122	4.76	322.129	--	--	--	--	--	--	--	--	--	--	Invalid mass	No results	No results					0.62042	-0.688682	0.00702719	0.916667	1.42989	down	3.5574e+06	3.07057e+06	2.50108e+06	3.43784e+06	3.70647e+06	3.06088e+06	6.17665e+06	7.02722e+06	3.39892e+06	4.00873e+06	5.39612e+06	5.15548e+06
Brucine	Brucine	C23 H26 N2 O4	394.19	7.83	395.197	cpd:C09084	--	HMDB0249406	--	Alkaloids and derivatives	Strychnos alkaloids	-	--	--	--	No results	No results	Full match	Alkaloids and derivatives	Strychnos alkaloids	Not available	Strychnos alkaloids	3.03086	1.59973	0.00711633	1	1.44753	up	2.60712e+06	2.7794e+06	2.63212e+06	2.73085e+06	2.50981e+06	2.88184e+06	427677	2.09926e+06	338998	1.54263e+06	490275	426749
3,5-Dihydroxybenzoic acid	--	C7 H6 O4	154.026	5.409	153.019	--	--	HMDB0013677	--	Benzenoids	Benzene and substituted derivatives	Benzoic acids and derivatives	--	--	--	Full match	Full match	Full match	Benzenoids	Benzene and substituted derivatives	Benzoic acids and derivatives	Hydroxybenzoic acid derivatives	2.08533	1.06027	0.00716559	1	1.72667	up	6.36243e+08	6.83351e+08	6.45139e+08	6.65286e+08	6.71306e+08	6.27832e+08	3.31127e+08	2.736e+08	1.87521e+08	1.59526e+08	3.68836e+08	5.63584e+08
Eicosapentaenoic acid	(5Z,8Z,11Z,14Z,17Z)-Icosapentaenoic acid; (5Z,8Z,11Z,14Z,17Z)-Eicosapentaenoic acid; Eicosapentaenoic acid; 5,8,11,14,17-Icosapentaenoic acid; (5Z,8Z,11Z,14Z,17Z)-Eicosapentaenoate	C20 H30 O2	302.225	7.156	303.232	cpd:C06428	map01040 Biosynthesis of unsaturated fatty acids	HMDB0001999	--	Lipids and lipid-like molecules	Fatty Acyls	Fatty acids and conjugates	--	--	--	Full match	Full match	Full match	Lipids and lipid-like molecules	Fatty Acyls	Fatty acids and conjugates	Long-chain fatty acids	2.3561	1.2364	0.00717448	1	1.47588	up	4.01824e+07	3.96832e+07	3.79634e+07	3.90791e+07	3.7599e+07	3.78143e+07	9.24511e+06	3.2275e+07	1.31028e+07	2.39916e+07	1.23248e+07	7.66506e+06
2-(4-chlorophenyl)-3-phenylquinoxaline	--	C20 H13 Cl N2	316.078	4.99	317.085	--	--	--	--	--	--	--	--	--	--	Full match	No results	No results					0.219865	-2.18531	0.00719036	1	1.4476	down	1.14243e+08	1.15479e+08	1.07903e+08	1.20123e+08	1.15525e+08	1.10981e+08	1.8395e+08	7.11993e+08	2.65487e+08	1.29019e+09	2.87107e+08	3.73423e+08
Ganoderiol A	--	C30 H46 O2	438.35	10.735	439.358	--	--	HMDB0035326	--	Lipids and lipid-like molecules	Prenol lipids	Triterpenoids	--	--	--	No results	No results	Full match	Lipids and lipid-like molecules	Prenol lipids	Triterpenoids	Triterpenoids	0.498485	-1.00438	0.00750072	1	1.20399	down	1.05531e+06	1.35104e+06	1.7281e+06	1.408e+06	1.11144e+06	1.4698e+06	3.19978e+06	1.967e+06	5.01901e+06	2.0777e+06	2.15108e+06	1.8822e+06
Rehmannioside A	--	C21 H32 O15	524.173	4.837	525.18	--	--	--	--	--	--	--	--	--	--	No results	No results	Full match	Lipids and lipid-like molecules	Prenol lipids	Terpene glycosides	Iridoid O-glycosides	0.125651	-2.99251	0.00759245	1	1.01138	down	449666	467461	696542	429226	435109	456915	835466	4.91403e+06	1.70895e+06	1.21567e+07	1.38075e+06	2.36191e+06
Lupulin A	--	C30 H46 O11	582.307	5.449	583.314	--	--	--	--	--	--	--	--	--	--	No results	No results	Full match	Organic acids and derivatives	Carboxylic acids and derivatives	Tricarboxylic acids and derivatives	Tricarboxylic acids and derivatives	0.601423	-0.733547	0.00808919	0.944444	1.24922	down	3.33232e+06	3.15258e+06	2.89458e+06	2.88797e+06	3.40147e+06	1.8721e+06	4.60882e+06	6.0673e+06	5.4687e+06	3.17842e+06	6.31361e+06	3.52901e+06
LPG 14:1	--	C20 H39 O9 P	454.232	8.351	453.225	--	--	--	LMGP04050035	--	--	--	Glycerophospholipids [GP]	Glycerophosphoglycerols [GP04]	Monoacylglycerophosphoglycerols [GP0405]	No results	Full match	No results	Lipids and lipid-like molecules	Glycerophospholipids	Glycerophosphoglycerols	Phosphatidylglycerols	2.18665	1.12872	0.00813117	1	1.15478	up	2.54215e+06	2.53142e+06	2.5267e+06	2.55227e+06	2.76877e+06	2.83775e+06	859840	1.28251e+06	705126	564004	1.62375e+06	2.17172e+06
Roburic acid	--	C30 H48 O2	440.366	11.1	441.373	--	--	--	--	--	--	--	--	--	--	No results	Full match	Full match	Lipids and lipid-like molecules	Prenol lipids	Triterpenoids	Triterpenoids	0.41266	-1.27697	0.0085344	0.972222	1.29985	down	1.57497e+06	2.73259e+06	2.6382e+06	4.46395e+06	1.20186e+06	6.41208e+06	1.13357e+07	7.72141e+06	6.93783e+06	6.66596e+06	7.07643e+06	6.36272e+06
Sweroside	Sweroside	C16 H22 O9	358.126	5.149	403.124	cpd:C17071	--	HMDB0258643	--	Organic oxygen compounds	Organooxygen compounds	Carbohydrates and carbohydrate conjugates	--	--	--	No results	No results	Full match	Organic oxygen compounds	Organooxygen compounds	Carbohydrates and carbohydrate conjugates	O-glycosyl compounds	0.60669	-0.720968	0.00878908	1	1.33863	down	2.17698e+06	2.42997e+06	2.4035e+06	2.25174e+06	2.18268e+06	1.03453e+06	3.43373e+06	2.82996e+06	3.61437e+06	3.78108e+06	3.83621e+06	3.07429e+06
RLK	--	C18 H37 N7 O4	397.284	6.018	398.291	--	--	--	--	--	--	--	--	--	--	Invalid mass	No results	No results					1.52599	0.609744	0.00889156	1	1.36074	up	2.47334e+07	2.61549e+07	2.51169e+07	2.23049e+07	2.35002e+07	2.38894e+07	1.27903e+07	1.74029e+07	1.00197e+07	2.05134e+07	1.9314e+07	1.54387e+07
Abscisic acid glucose ester	Abscisic acid glucose ester; Abscisic acid-beta-D-glucopyranosyl ester; beta-D-Glucopyranosyl abscisate	C21 H30 O9	426.189	5.787	427.196	cpd:C15970	map00906 Carotenoid biosynthesis;map01100 Metabolic pathways;map01110 Biosynthesis of secondary metabolites	--	--	--	--	--	--	--	--	No results	No results	Full match					0.502278	-0.993443	0.0089157	0.972222	1.49229	down	764495	883703	1.06296e+06	1.03522e+06	951962	906128	1.62192e+06	1.55098e+06	3.44287e+06	1.04932e+06	1.77074e+06	1.72228e+06
1-Linoleoyl-Rac-Glycerol	--	C21 H38 O4	354.276	5.391	355.283	--	--	--	--	--	--	--	--	--	--	No results	No results	Full match	Lipids and lipid-like molecules	Fatty Acyls	Lineolic acids and derivatives	Lineolic acids and derivatives	0.647745	-0.626501	0.00929992	0.972222	1.34962	down	1.20122e+06	1.29686e+06	1.24388e+06	1.24145e+06	1.06216e+06	1.15915e+06	2.14544e+06	2.11488e+06	1.83293e+06	1.26895e+06	2.36673e+06	1.39381e+06
Dehydroeffusol	--	C17 H14 O2	250.1	4.719	251.107	--	--	--	--	--	--	--	--	--	--	No results	No results	Full match	Benzenoids	Phenanthrenes and derivatives	Phenanthrols	Phenanthrols	4.60977	2.2047	0.00933342	1	1.41549	up	1.86175e+07	1.84242e+07	1.76351e+07	1.89333e+07	1.87337e+07	1.77972e+07	627017	9.92241e+06	627016	1.11733e+07	611948	931237
4-ethoxy-N-[(4-methoxyphenyl)methylene]aniline	--	C16 H17 N O2	273.141	5.769	274.147	--	--	--	--	--	--	--	--	--	--	Invalid mass	No results	No results					0.491607	-1.02442	0.00950993	0.944444	1.16836	down	637553	629996	640082	593574	639719	622120	1.0202e+06	1.42049e+06	639117	1.38523e+06	2.05328e+06	1.13627e+06
LPC(1-acyl 18:2)	--	C26 H50 N O7 P	519.333	9.674	520.341	--	--	--	--	--	--	--	--	--	--	No results	No results	Full match					2.14977	1.10418	0.0100459	0.888889	1.35258	up	1.10216e+07	1.28739e+07	1.29308e+07	1.1655e+07	1.21407e+07	1.08331e+07	3.13596e+06	7.01663e+06	3.77045e+06	2.84157e+06	4.25691e+06	1.2217e+07
LPA 15:1	1-Acyl-sn-glycerol 3-phosphate; 2-Lysophosphatidate; Lysophosphatidate; Lysophosphatidic acid	C18 H35 O7 P	394.211	8.88	393.204	cpd:C00681	map00561 Glycerolipid metabolism;map00564 Glycerophospholipid metabolism;map01100 Metabolic pathways;map01110 Biosynthesis of secondary metabolites	--	LMGP10050021	--	--	--	Glycerophospholipids [GP]	Glycerophosphates [GP10]	Monoacylglycerophosphates [GP1005]	No results	Full match	No results	Lipids and lipid-like molecules	Glycerophospholipids	Glycerophosphates	1,2-diacylglycerol-3-phosphates	0.507142	-0.979539	0.010048	0.833333	1.37546	down	3.13598e+06	3.36303e+06	3.06952e+06	3.05685e+06	2.89152e+06	2.95116e+06	7.51772e+06	5.73409e+06	7.77589e+06	2.74972e+06	6.9291e+06	5.70944e+06
15(R),19(R)-Hydroxy prostaglandin F1α	--	C20 H36 O6	354.24	6.899	353.232	--	--	--	--	--	--	--	--	--	--	Invalid mass	No results	No results	Lipids and lipid-like molecules	Fatty Acyls	Eicosanoids	Prostaglandins and related compounds	2.29747	1.20005	0.0102051	0.944444	1.12118	up	5.59651e+06	1.30149e+07	1.13722e+07	1.07669e+07	9.24238e+06	8.74959e+06	1.91681e+06	8.31396e+06	2.47301e+06	7.39455e+06	2.84929e+06	2.62071e+06
MGDG 2:0_18:3	--	C29 H48 O10	602.329	8.469	601.322	--	--	--	--	--	--	--	--	--	--	No results	Invalid mass	No results					3.05026	1.60893	0.0103248	0.944444	1.25666	up	3.13022e+06	1.36534e+06	3.25852e+06	2.22714e+06	5.20179e+06	5.03545e+06	919786	1.25498e+06	326709	350400	724627	3.05196e+06
RPK	--	C17 H33 N7 O4	381.252	5.98	382.26	--	--	--	--	--	--	--	--	--	--	Invalid mass	No results	No results					1.57036	0.651094	0.0107526	1	1.24763	up	2.76251e+07	2.90173e+07	2.53307e+07	2.55397e+07	2.52083e+07	2.75457e+07	1.37408e+07	2.4068e+07	1.0686e+07	1.77171e+07	2.17818e+07	1.40639e+07
α-Lactose	Lactose; 1-beta-D-Galactopyranosyl-4-D-glucopyranose; beta-D-Gal-(1->4)-D-Glc; Milk sugar	C12 H22 O11	388.121	1.648	387.114	cpd:C00243	map00052 Galactose metabolism;map01100 Metabolic pathways;map02010 ABC transporters	HMDB0000186	--	Organic oxygen compounds	Organooxygen compounds	Carbohydrates and carbohydrate conjugates	--	--	--	Invalid mass	Invalid mass	No results	Organic oxygen compounds	Organooxygen compounds	Carbohydrates and carbohydrate conjugates	O-glycosyl compounds	2.06553	1.04651	0.0108041	0.916667	1.34811	up	3.4411e+08	1.76993e+08	3.96636e+08	3.87665e+08	3.93203e+08	3.80155e+08	2.1943e+08	1.78036e+08	6.60868e+07	1.54198e+08	1.19606e+08	2.6905e+08
LPG 17:0	--	C23 H47 O9 P	498.295	10.696	497.288	--	--	--	LMGP04050033	--	--	--	Glycerophospholipids [GP]	Glycerophosphoglycerols [GP04]	Monoacylglycerophosphoglycerols [GP0405]	No results	Full match	No results	Lipids and lipid-like molecules	Glycerophospholipids	Glycerophosphoglycerols	Phosphatidylglycerols	1.83766	0.877871	0.010844	1	1.05183	up	2.58334e+07	2.7504e+07	2.69366e+07	2.72942e+07	2.70868e+07	2.62226e+07	1.68518e+07	2.11158e+07	6.87771e+06	1.44173e+07	1.81436e+07	1.01386e+07
7-alpha-carboxy-17-alpha-carboxyethylandrostan lactone phenyl ester	--	C28 H38 O5	454.273	6.695	437.27	--	--	--	--	--	--	--	--	--	--	Full match	No results	No results					1.5346	0.617862	0.0108769	0.916667	1.34831	up	9.99206e+07	9.45952e+07	7.97863e+07	7.90497e+07	9.70304e+07	9.0379e+07	3.77902e+07	4.93313e+07	5.75543e+07	9.23114e+07	5.19046e+07	6.34875e+07
Oleanolic acid	Oleanolic acid; 3beta-Hydroxyolean-12-en-28-oic acid; Astrantiagenin C; Caryophyllin; Oleanolate	C30 H48 O3	438.351	9.808	439.358	cpd:C17148	--	HMDB0002364	LMPR0106150004	Lipids and lipid-like molecules	Prenol lipids	Triterpenoids	Prenol Lipids [PR]	Isoprenoids [PR01]	C30 isoprenoids (triterpenes) [PR0106]	Invalid mass	No results	No match	Lipids and lipid-like molecules	Prenol lipids	Triterpenoids	Triterpenoids	0.445602	-1.16617	0.0110949	0.972222	1.50814	down	4.59001e+06	3.53584e+06	3.80705e+06	5.64915e+06	1.11634e+06	4.4653e+06	9.22084e+06	9.48313e+06	5.01874e+06	1.08106e+07	8.40606e+06	9.04357e+06
Dl-3-Hydroxynorvaline	--	C5 H11 N O3	133.074	1.419	134.082	--	--	--	--	--	--	--	--	--	--	No results	No results	Full match	Organic acids and derivatives	Carboxylic acids and derivatives	Amino acids, peptides, and analogues	Alpha amino acids	0.413538	-1.27391	0.0111688	1	1.19571	down	7.47935e+07	7.64204e+07	6.97965e+07	7.29936e+07	7.38134e+07	7.23158e+07	9.65367e+07	2.37203e+08	1.25437e+08	3.48981e+08	1.22462e+08	1.33693e+08
Chinese bittersweet alkaloid II	--	C18 H30 N2 O3	322.227	9.228	321.219	--	--	--	--	--	--	--	--	--	--	No results	No results	Full match	Organic acids and derivatives	Carboxylic acids and derivatives	Amino acids, peptides, and analogues	Alpha amino acid esters	0.46479	-1.10535	0.0112468	1	1.29719	down	1.59809e+06	1.67348e+06	1.78262e+06	1.65724e+06	1.90115e+06	1.56989e+06	3.83073e+06	2.8342e+06	2.11764e+06	7.23681e+06	3.37871e+06	2.50956e+06
tZROG	--	C21 H31 N5 O10	513.205	5.025	512.198	--	--	--	--	--	--	--	--	--	--	No results	No results	Full match					0.41328	-1.27481	0.0112775	1	1.25931	down	3.98989e+06	4.00499e+06	3.9525e+06	3.89258e+06	3.95754e+06	4.11631e+06	4.44507e+06	1.31105e+07	6.92447e+06	1.69837e+07	6.60629e+06	9.79329e+06
Antiarol	Antiarol; 3,4,5-Trimethoxyphenol	C9 H12 O4	184.073	5.631	183.066	cpd:C10765	--	--	--	--	--	--	--	--	--	No results	No results	Full match	Benzenoids	Phenols	Methoxyphenols	Methoxyphenols	0.62885	-0.669211	0.0116183	1	1.53808	down	1.91616e+06	1.64796e+06	2.26465e+06	2.33233e+06	2.13189e+06	1.76272e+06	2.47292e+06	3.00511e+06	5.17551e+06	2.36325e+06	2.77146e+06	3.38277e+06
Brassinolide	Brassinolide	C28 H48 O6	480.344	10.358	479.337	cpd:C08814	map00905 Brassinosteroid biosynthesis;map01100 Metabolic pathways;map01110 Biosynthesis of secondary metabolites;map04075 Plant hormone signal transduction	HMDB0034081	LMST01140001	Lipids and lipid-like molecules	Steroids and steroid derivatives	Steroid lactones	Sterol Lipids [ST]	Sterols [ST01]	Brassinolides and derivatives [ST0114]	No results	No results	Full match	Lipids and lipid-like molecules	Steroids and steroid derivatives	Steroid lactones	Brassinolides and derivatives	1.71865	0.781277	0.0116978	0.833333	1.62164	up	2.84204e+07	2.83036e+07	2.59166e+07	2.71724e+07	2.83507e+07	2.98946e+07	1.19595e+07	1.51849e+07	3.06714e+07	1.75441e+07	1.11528e+07	1.12723e+07
Schisandrin B	--	C23 H28 O6	400.188	7.25	401.195	--	--	--	--	--	--	--	--	--	--	No results	No results	Full match	Phenylpropanoids and polyketides	Tannins	Hydrolyzable tannins	Hydrolyzable tannins	1.86488	0.899085	0.0117621	0.944444	1.113	up	2.22556e+06	1.45111e+06	1.64015e+06	1.97477e+06	1.32861e+06	1.63247e+06	1.08391e+06	1.46792e+06	686965	1.22111e+06	559249	478599
Reserpine	Reserpine	C33 H40 N2 O9	608.264	9.844	609.272	cpd:C06539	--	HMDB0014351	--	Alkaloids and derivatives	Yohimbine alkaloids	-	--	--	--	Invalid mass	No results	No results	Alkaloids and derivatives	Yohimbine alkaloids	Not available	Yohimbine alkaloids	0.636157	-0.652546	0.0117707	0.833333	1.02269	down	1.06628e+07	8.79242e+06	8.34555e+06	8.37008e+06	8.90203e+06	8.2724e+06	1.70627e+07	7.85107e+06	1.5985e+07	1.49033e+07	1.4564e+07	1.34894e+07
LPE 18:3	--	C23 H42 N O7 P	475.269	8.861	474.261	--	--	--	LMGP02050043	--	--	--	Glycerophospholipids [GP]	Glycerophosphoethanolamines [GP02]	Monoacylglycerophosphoethanolamines [GP0205]	No results	Full match	No results	Lipids and lipid-like molecules	Glycerophospholipids	Glycerophosphoethanolamines	1-acyl-sn-glycero-3-phosphoethanolamines	1.52242	0.606366	0.0117796	1	1.37307	up	3.74932e+08	3.88164e+08	3.6173e+08	3.85729e+08	3.93214e+08	3.95922e+08	2.11264e+08	1.56044e+08	3.23181e+08	2.23366e+08	2.58289e+08	3.38406e+08
Yuheinoside	--	C16 H24 O9	360.142	5.233	359.135	--	--	--	--	--	--	--	--	--	--	No results	No results	Full match	Lipids and lipid-like molecules	Prenol lipids	Terpene glycosides	Iridoid O-glycosides	0.383085	-1.38426	0.0117904	1	1.32057	down	1.19739e+06	1.42865e+06	1.41902e+06	1.4426e+06	1.63271e+06	1.46194e+06	2.5605e+06	6.04877e+06	1.7057e+06	6.68766e+06	2.55526e+06	2.84527e+06
Dihydroroseoside	--	C19 H32 O8	388.209	6.127	387.202	--	--	HMDB0040614	--	Lipids and lipid-like molecules	Fatty Acyls	Fatty acyl glycosides	--	--	--	Full match	No results	No results	Lipids and lipid-like molecules	Fatty Acyls	Fatty acyl glycosides	Fatty acyl glycosides of mono- and disaccharides	0.655106	-0.6102	0.0121936	1	1.51925	down	2.152e+07	2.20528e+07	2.10625e+07	2.048e+07	2.1539e+07	2.09506e+07	3.63601e+07	3.35341e+07	4.2257e+07	2.27524e+07	3.64374e+07	2.34443e+07
LPC 18:2-SN1	--	C26 H50 N O7 P	519.334	9.626	520.341	--	--	--	--	--	--	--	--	--	--	No results	Full match	Full match					1.99285	0.99483	0.012197	0.861111	1.24415	up	2.37701e+07	2.56905e+07	2.6733e+07	2.26702e+07	1.84816e+07	2.14953e+07	6.8036e+06	1.3555e+07	7.88755e+06	6.48118e+06	8.70915e+06	2.6233e+07
LPC 18:3-SN1	--	C26 H48 N O7 P	517.318	8.892	518.326	--	--	--	--	--	--	--	--	--	--	No results	Full match	Full match					2.09353	1.06594	0.0130289	0.833333	1.23506	up	2.5407e+08	2.30379e+08	2.50635e+08	2.55017e+08	2.3283e+08	2.42823e+08	7.78239e+07	1.38945e+08	5.7013e+07	6.23797e+07	9.26719e+07	2.713e+08
Lysope 16:0	--	C21 H44 N O7 P	453.287	10.138	454.294	--	--	--	--	--	--	--	--	--	--	No results	No results	Full match	Lipids and lipid-like molecules	Glycerophospholipids	Glycerophosphoethanolamines	1-(1Z-alkenyl)-glycero-3-phosphoethanolamines	2.18917	1.13039	0.0130333	0.888889	1.45485	up	3.95295e+06	4.48521e+06	3.91597e+06	4.63975e+06	3.87561e+06	3.73651e+06	1.22218e+06	1.3746e+06	4.12901e+06	1.42768e+06	676873	2.40952e+06
15(S)-HpETE	15(S)-HPETE; (5Z,8Z,11Z,13E)-(15S)-15-Hydroperoxyicosa-5,8,11,13-tetraenoic acid; 15-Hydroperoxyeicosatetraenoate; 15-Hydroperoxyicosatetraenoate; 15-Hydroperoxyeicosatetraenoic acid; 15-Hydroperoxyicosatetraenoic acid; (5Z,8Z,11Z,13E)-(15S)-15-Hydroperoxyicosa-5,8,11,13-tetraenoate	C20 H32 O4	318.218	10.283	319.225	cpd:C05966	map00590 Arachidonic acid metabolism;map01100 Metabolic pathways	HMDB0004244	--	Lipids and lipid-like molecules	Fatty Acyls	Eicosanoids	--	--	--	Invalid mass	No results	No results	Lipids and lipid-like molecules	Fatty Acyls	Eicosanoids	Hydroperoxyeicosatetraenoic acids	2.32096	1.21472	0.0131188	1	1.62686	up	3.8883e+06	1.06757e+07	3.87968e+06	3.20566e+06	2.62981e+06	4.11381e+06	2.3194e+06	1.77518e+06	1.87664e+06	2.30301e+06	2.04616e+06	1.91289e+06
Vinblastine	Vinblastine	C46 H58 N4 O9	810.418	4.898	406.216	cpd:C07201	map01110 Biosynthesis of secondary metabolites	HMDB0014710	--	Organic acids and derivatives	Carboxylic acids and derivatives	Amino acids, peptides, and analogues	--	--	--	No results	No results	Full match	Alkaloids and derivatives	Vinca alkaloids	Not available	Vinca alkaloids	0.269448	-1.89192	0.0132988	0.833333	1.23914	down	459356	444220	406079	389074	366936	389546	2.47135e+06	1.10626e+06	2.41516e+06	323428	1.50037e+06	1.29542e+06
6-Deoxy-D-glucose	6-Deoxy-D-glucose; D-Quinovose; D-Chinovose; D-Glucomethylose; Isorhamnose; D-Epifucose; Isorhodeose	C6 H12 O5	164.068	1.403	199.037	cpd:C02522	--	--	--	--	--	--	--	--	--	No results	No results	Full match	Organic oxygen compounds	Organooxygen compounds	Carbohydrates and carbohydrate conjugates	Hexoses	4.00174	2.00063	0.0136374	1	1.43119	up	4.17491e+08	4.56683e+08	4.48077e+08	4.43463e+08	4.99098e+08	4.54002e+08	1.20491e+07	2.87383e+08	6.05957e+07	2.82558e+08	1.78014e+07	1.90203e+07
N-Sinapoylagmatine	--	C16 H24 N4 O4	336.18	5.214	337.187	--	--	--	--	--	--	--	--	--	--	No results	No results	Full match					1.94661	0.960961	0.0147635	0.833333	1.37541	up	3.8087e+06	2.35337e+06	3.0031e+06	3.07282e+06	2.60454e+06	2.73094e+06	1.01357e+06	1.00874e+06	4.02569e+06	1.0793e+06	899921	1.00053e+06
LPC 18:3	1-Acyl-sn-glycero-3-phosphocholine; 1-Acyl-sn-glycerol-3-phosphocholine; alpha-Acylglycerophosphocholine; 2-Lysolecithin; 2-Lysophosphatidylcholine; 1-Acylglycerophosphocholine	C26 H48 N O7 P	563.321	8.881	562.314	cpd:C04230	map00564 Glycerophospholipid metabolism	--	LMGP01050128	--	--	--	Glycerophospholipids [GP]	Glycerophosphocholines [GP01]	Monoacylglycerophosphocholines [GP0105]	No results	Invalid mass	No results	Lipids and lipid-like molecules	Glycerophospholipids	Glycerophosphocholines	Phosphocholines	1.89032	0.918627	0.0149112	0.833333	1.17956	up	7.05487e+07	7.62419e+07	6.7584e+07	6.97051e+07	7.46602e+07	7.41526e+07	2.57701e+07	4.51921e+07	2.31829e+07	2.16199e+07	3.03167e+07	8.29239e+07
4-Hexylresorcinol	--	C12 H18 O2	194.13	7.755	193.123	--	--	HMDB0032567	--	Benzenoids	Phenols	Benzenediols	--	--	--	Full match	No results	Full match	Benzenoids	Phenols	Benzenediols	Resorcinols	1.52734	0.611018	0.0152078	1	1.44495	up	2.99964e+07	3.19829e+07	2.96121e+07	2.99783e+07	3.20925e+07	3.19057e+07	1.55495e+07	2.79963e+07	1.18385e+07	1.97149e+07	2.39812e+07	2.24172e+07
Panaxydol	--	C17 H24 O2	260.178	8.438	261.186	--	--	HMDB0034000	LMFA05000028	Lipids and lipid-like molecules	Fatty Acyls	Fatty alcohols	Fatty Acyls [FA]	Fatty alcohols [FA05]	_	No results	No results	Full match	Lipids and lipid-like molecules	Fatty Acyls	Fatty alcohols	Fatty alcohols	0.547063	-0.870221	0.0153621	0.916667	1.15585	down	3.03657e+06	3.23171e+06	3.33126e+06	2.90579e+06	2.68643e+06	2.90263e+06	5.29781e+06	4.66249e+06	2.93173e+06	5.22868e+06	5.45126e+06	9.50354e+06
Ziyuglycoside II	--	C35 H56 O8	604.398	10.147	605.405	--	--	--	--	--	--	--	--	--	--	No results	No results	Full match	Lipids and lipid-like molecules	Prenol lipids	Triterpenoids	Triterpenoids	0.495995	-1.0116	0.0153682	0.916667	1.4136	down	874643	878806	1.15124e+06	799714	979412	797115	1.7275e+06	1.93916e+06	1.13981e+06	2.11084e+06	945345	3.18773e+06
N-Methylnicotinamide	--	C7 H8 N2 O	136.063	5.816	295.117	--	--	HMDB0003152	--	Organoheterocyclic compounds	Pyridines and derivatives	Pyridinecarboxylic acids and derivatives	--	--	--	No results	No results	Full match	Organoheterocyclic compounds	Pyridines and derivatives	Pyridinecarboxylic acids and derivatives	Nicotinamides	0.518413	-0.947826	0.016445	0.916667	1.35078	down	941320	1.52959e+06	832163	901457	1.16679e+06	1.1235e+06	2.38699e+06	1.90067e+06	3.52838e+06	1.76704e+06	1.99335e+06	951826
LPE 15:1	--	C20 H40 N O7 P	437.253	8.601	436.246	--	--	--	LMGP02050015	--	--	--	Glycerophospholipids [GP]	Glycerophosphoethanolamines [GP02]	Monoacylglycerophosphoethanolamines [GP0205]	No results	Full match	No results	Lipids and lipid-like molecules	Glycerophospholipids	Glycerophosphoethanolamines	1-acyl-sn-glycero-3-phosphoethanolamines	0.632716	-0.66037	0.0178953	0.861111	1.23105	down	552560	496024	537163	605203	621771	669587	987120	862281	1.13036e+06	496368	872047	1.15557e+06
Columbianadin	--	C19 H20 O5	328.132	5.333	329.139	--	--	HMDB0250407	--	Phenylpropanoids and polyketides	Coumarins and derivatives	Furanocoumarins	--	--	--	No results	No results	Full match	Phenylpropanoids and polyketides	Coumarins and derivatives	Furanocoumarins	Angular furanocoumarins	0.498538	-1.00422	0.0181347	0.861111	1.41627	down	3.13747e+06	2.44606e+06	2.70487e+06	2.50879e+06	2.77411e+06	941661	5.73847e+06	5.49135e+06	2.28831e+06	3.80721e+06	4.25302e+06	7.53269e+06
PC 17:1_17:1	--	C42 H80 N O8 P	757.563	10.542	758.571	--	--	--	--	--	--	--	--	--	--	No results	Full match	No results					0.441593	-1.17921	0.0182526	0.944444	1.1633	down	5.58417e+06	2.64995e+06	2.73298e+06	2.5781e+06	2.51879e+06	2.40833e+06	9.40556e+06	7.8163e+06	1.19162e+07	6.08601e+06	3.15956e+06	3.44749e+06
4-decyl-3-hydroxy-5-oxooxolane-2,3-dicarboxylic acid	--	C16 H26 O7	352.155	8.558	353.163	--	--	--	--	--	--	--	--	--	--	Invalid mass	No results	No results					1.66045	0.73157	0.0188899	0.833333	1.3837	up	5.29989e+07	5.48173e+07	2.95153e+07	2.67907e+07	4.61123e+07	5.07227e+07	3.89131e+07	3.06251e+07	3.06118e+07	1.91255e+07	1.83307e+07	1.95548e+07
PC O-18:3	--	C26 H48 N O7 P	517.318	8.643	518.326	--	--	--	--	--	--	--	--	--	--	No results	Full match	Full match					1.66091	0.731973	0.019387	1	1.05185	up	1.41296e+08	1.45316e+08	1.40165e+08	1.4369e+08	1.3612e+08	1.34048e+08	6.73034e+07	1.08343e+08	4.77446e+07	5.17293e+07	9.86603e+07	1.32348e+08
Timosaponin A3	--	C39 H64 O13	740.436	8.897	741.443	--	--	--	--	--	--	--	--	--	--	No results	No results	Full match	Lipids and lipid-like molecules	Steroids and steroid derivatives	Steroidal glycosides	Steroidal saponins	1.55702	0.638789	0.0201609	1	1.09458	up	2.5405e+06	2.46013e+06	2.69983e+06	2.5912e+06	2.7901e+06	2.66578e+06	1.67292e+06	1.84083e+06	797659	1.79694e+06	1.79409e+06	2.21146e+06
Ecgonine	Ecgonine	C9 H15 N O3	185.106	1.814	186.113	cpd:C10858	map00960 Tropane, piperidine and pyridine alkaloid biosynthesis	HMDB0006548	--	Alkaloids and derivatives	Tropane alkaloids	-	--	--	--	Full match	No results	No results	Alkaloids and derivatives	Tropane alkaloids	Not available	Tropane alkaloids	1.55638	0.638195	0.0203207	1	1.34704	up	1.42112e+09	1.35396e+09	1.36388e+09	1.31477e+09	1.33375e+09	1.34423e+09	1.08667e+09	5.5422e+08	8.53839e+08	5.07276e+08	1.14942e+09	1.07333e+09
11-Deoxy prostaglandin F1α	--	C20 H36 O4	362.244	8.258	363.251	--	--	--	--	--	--	--	--	--	--	Invalid mass	No results	No results	Lipids and lipid-like molecules	Fatty Acyls	Eicosanoids	Prostaglandins and related compounds	3.17357	1.66611	0.0210728	0.861111	1.27794	up	7.46714e+07	7.59136e+07	6.11381e+07	5.90543e+07	1.34698e+08	5.41326e+07	3.18778e+06	5.96224e+07	9.27741e+06	6.59121e+07	2.67057e+06	4.1536e+06
Anacardic Acid	6-Pentadecylsalicylic acid; Anacardic acid	C22 H36 O3	348.267	7.807	349.274	cpd:C10759	--	HMDB0033896	LMPK15040001	Benzenoids	Benzene and substituted derivatives	Benzoic acids and derivatives	Polyketides [PK]	Phenolic lipids [PK15]	Anacardic acids and derivatives [PK1504]	No results	No results	Full match	Benzenoids	Benzene and substituted derivatives	Benzoic acids and derivatives	Salicylic acids	0.575567	-0.796944	0.0211296	0.944444	1.29083	down	520724	450764	439581	451131	422573	629079	685066	517256	723907	1.45574e+06	632814	1.0478e+06
LPA 16:3	1-Acyl-sn-glycerol 3-phosphate; 2-Lysophosphatidate; Lysophosphatidate; Lysophosphatidic acid	C19 H33 O7 P	404.195	8.177	403.188	cpd:C00681	map00561 Glycerolipid metabolism;map00564 Glycerophospholipid metabolism;map01100 Metabolic pathways;map01110 Biosynthesis of secondary metabolites	--	--	--	--	--	--	--	--	No results	Full match	No results	Lipids and lipid-like molecules	Glycerophospholipids	Glycerophosphates	1,2-diacylglycerol-3-phosphates	1.55365	0.635661	0.0218726	1	1.51846	up	3.99539e+06	4.51427e+06	3.74725e+06	3.39465e+06	3.7345e+06	3.84316e+06	2.72058e+06	2.73631e+06	1.93283e+06	1.2308e+06	3.07875e+06	3.25213e+06
N-(4-butyl-2-methylphenyl)-N'-[4-(4-methylpiperazino)phenyl]urea	--	C23 H32 N4 O	380.254	7.104	381.262	--	--	--	--	--	--	--	--	--	--	Invalid mass	No results	No results					2.99092	1.58059	0.0219695	0.944444	1.33827	up	3.27117e+08	3.38197e+08	3.14284e+08	3.23599e+08	3.01677e+08	2.98416e+08	1.19523e+07	2.49833e+08	3.48174e+07	3.09479e+08	1.54893e+07	1.47845e+07
Dihydrocapsaicin	Dihydrocapsaicin	C18 H29 N O3	307.216	6.071	325.25	cpd:C16952	--	HMDB0038457	LMFA08020318	Benzenoids	Phenols	Methoxyphenols	Fatty Acyls [FA]	Fatty amides [FA08]	N-acyl amines [FA0802]	No results	No results	Full match	Benzenoids	Phenols	Methoxyphenols	Methoxyphenols	0.473362	-1.07898	0.0234563	0.861111	1.20977	down	364722	475291	642569	594420	789132	476556	1.2275e+06	1.92505e+06	1.51694e+06	854981	432923	1.1042e+06
LPC 18:1	1-Acyl-sn-glycero-3-phosphocholine; 1-Acyl-sn-glycerol-3-phosphocholine; alpha-Acylglycerophosphocholine; 2-Lysolecithin; 2-Lysophosphatidylcholine; 1-Acylglycerophosphocholine	C26 H52 N O7 P	567.353	10.021	566.345	cpd:C04230	map00564 Glycerophospholipid metabolism	HMDB0002815	LMGP01050138	Lipids and lipid-like molecules	Glycerophospholipids	Glycerophosphocholines	Glycerophospholipids [GP]	Glycerophosphocholines [GP01]	Monoacylglycerophosphocholines [GP0105]	No results	Invalid mass	No results	Lipids and lipid-like molecules	Glycerophospholipids	Glycerophosphocholines	Phosphocholines	1.98815	0.991425	0.0235798	0.944444	1.04995	up	4.14016e+07	4.08076e+07	4.10165e+07	4.02156e+07	4.32561e+07	3.93933e+07	1.03105e+07	3.69168e+07	1.17104e+07	1.61218e+07	8.33778e+06	4.03816e+07
Hederagenin	--	C30 H48 O4	472.356	7.063	473.364	--	--	HMDB0253065	--	Lipids and lipid-like molecules	Prenol lipids	Triterpenoids	--	--	--	No results	No results	Full match	Lipids and lipid-like molecules	Prenol lipids	Triterpenoids	Triterpenoids	1.55198	0.634113	0.024757	0.861111	1.0243	up	4.25538e+06	4.5673e+06	3.71594e+06	3.36119e+06	4.18378e+06	3.86852e+06	1.97491e+06	1.62263e+06	2.34302e+06	3.80207e+06	3.97134e+06	1.71926e+06
4-oxo-5-phenylpentanoic acid	--	C11 H12 O3	192.08	6.229	193.087	--	--	--	--	--	--	--	--	--	--	Invalid mass	No results	No results					1.89534	0.922459	0.0250189	1	1.34457	up	5.71348e+06	7.26363e+06	4.18201e+06	3.9354e+06	4.20847e+06	4.46095e+06	2.36142e+06	3.44156e+06	778196	3.06762e+06	2.79552e+06	3.25939e+06
3alpha-Dihydrocadambine	--	C27 H34 N2 O10	546.222	5.241	547.229	--	--	--	--	--	--	--	--	--	--	No results	No results	Full match	Organoheterocyclic compounds	Indoles and derivatives	Pyridoindoles	Beta carbolines	2.13832	1.09648	0.0255697	0.916667	1.23385	up	2.34714e+06	2.4996e+06	2.25023e+06	2.73028e+06	2.27971e+06	2.92464e+06	453773	1.5635e+06	482370	2.49382e+06	432704	1.60347e+06
5α-Dihydrotestosterone glucuronide	--	C25 H38 O8	466.261	5.121	234.138	--	--	HMDB0006203	--	Lipids and lipid-like molecules	Steroids and steroid derivatives	Steroidal glycosides	--	--	--	Invalid mass	No results	No results	Lipids and lipid-like molecules	Steroids and steroid derivatives	Steroidal glycosides	Steroid glucuronide conjugates	0.558164	-0.84124	0.026671	1	1.08819	down	6.10295e+07	6.30086e+07	6.0178e+07	6.13144e+07	5.84737e+07	5.86857e+07	1.01004e+08	6.70979e+07	8.53453e+07	6.95905e+07	1.86452e+08	1.40301e+08
Angoroside C	--	C36 H48 O19	784.278	5.734	783.27	--	--	HMDB0248432	--	Organic oxygen compounds	Organooxygen compounds	Carbohydrates and carbohydrate conjugates	--	--	--	No results	No results	Full match	Organic oxygen compounds	Organooxygen compounds	Carbohydrates and carbohydrate conjugates	Oligosaccharides	0.474419	-1.07577	0.0275372	0.888889	1.24746	down	122862	129272	142488	129009	156169	144019	393785	139877	152060	231176	497142	322438
3-(2-thienylmethylidene)chroman-4-one	--	C14 H10 O2 S	242.041	5.089	243.048	--	--	--	--	--	--	--	--	--	--	Full match	No results	No results					0.565625	-0.822082	0.0277074	1	1.16088	down	1.69072e+07	1.61663e+07	1.47381e+07	1.5969e+07	1.46078e+07	1.41589e+07	1.72014e+07	3.22917e+07	1.81789e+07	5.00475e+07	2.3262e+07	2.2638e+07
Asp-phe	--	C13 H16 N2 O5	280.107	5.581	281.115	--	--	HMDB0000706	--	Organic acids and derivatives	Carboxylic acids and derivatives	Amino acids, peptides, and analogues	--	--	--	No results	No results	Full match	Organic acids and derivatives	Carboxylic acids and derivatives	Amino acids, peptides, and analogues	Peptides	2.76061	1.46498	0.0284378	0.916667	1.04231	up	7.10795e+06	1.77336e+06	6.14109e+06	6.52286e+06	1.75777e+06	2.07899e+06	1.01918e+06	2.17265e+06	1.31961e+06	1.55444e+06	1.39258e+06	1.7359e+06
Isoeugenyl acetate	--	C12 H14 O3	184.111	8.046	207.1	--	--	HMDB0032348	--	Benzenoids	Phenol esters	-	--	--	--	Invalid mass	No results	No results					2.87812	1.52513	0.028674	1	1.01965	up	1.0114e+07	8.62024e+06	4.01627e+06	2.78415e+06	1.98861e+06	2.28461e+06	1.90203e+06	1.68922e+06	1.60211e+06	1.60534e+06	1.82052e+06	1.73749e+06
4-Hexyloxyaniline	--	C12 H19 N O	193.147	1.274	194.155	--	--	--	--	--	--	--	--	--	--	Full match	No results	No results					0.442128	-1.17746	0.028964	0.861111	1.00922	down	1.30232e+06	1.16452e+06	1.58384e+06	1.29201e+06	1.08127e+06	886947	4.16486e+06	3.15978e+06	4.48552e+06	1.78278e+06	1.93846e+06	1.00433e+06
PC O-18:1	--	C26 H52 N O7 P	521.349	9.756	522.357	--	--	--	LMGP01020147	--	--	--	Glycerophospholipids [GP]	Glycerophosphocholines [GP01]	1-alkyl,2-acylglycerophosphocholines [GP0102]	No results	Full match	Full match					1.7512	0.808347	0.0291293	0.833333	1.01058	up	1.979e+08	1.91943e+08	1.94751e+08	1.88302e+08	1.74767e+08	1.90853e+08	7.04135e+07	1.53129e+08	5.37966e+07	7.24473e+07	6.59382e+07	2.34408e+08
Hastatoside	--	C17 H24 O11	404.132	5.276	405.14	--	--	HMDB0301945	--	Lipids and lipid-like molecules	Prenol lipids	Terpene glycosides	--	--	--	No results	No results	Full match	Lipids and lipid-like molecules	Prenol lipids	Terpene glycosides	Iridoid O-glycosides	1.98957	0.992457	0.0298265	0.833333	1.39927	up	6.1693e+06	6.24863e+06	6.61928e+06	6.77101e+06	6.06826e+06	5.67709e+06	1.03816e+06	3.93382e+06	7.53718e+06	3.17687e+06	1.21056e+06	1.97862e+06
Tryptophol	Indole-3-ethanol; Tryptophol	C10 H11 N O	161.084	5.82	162.092	cpd:C00955	map00380 Tryptophan metabolism	HMDB0003447	--	Organoheterocyclic compounds	Indoles and derivatives	Indoles	--	--	--	No results	No results	Full match	Organoheterocyclic compounds	Indoles and derivatives	Indoles	3-alkylindoles	1.62593	0.701262	0.0298508	0.861111	1.40839	up	3.47466e+06	3.9007e+06	3.61364e+06	3.95435e+06	6.6759e+06	4.14801e+06	1.18912e+06	2.69249e+06	2.10686e+06	2.50467e+06	4.31402e+06	3.04057e+06
Ixoside	--	C16 H20 O11	388.1	5.091	387.093	--	--	--	LMPR0102070040	--	--	--	Prenol Lipids [PR]	Isoprenoids [PR01]	C10 isoprenoids (monoterpenes) [PR0102]	No results	No results	Full match	Lipids and lipid-like molecules	Prenol lipids	Terpene glycosides	Iridoid O-glycosides	0.60248	-0.731015	0.0343366	0.888889	1.44177	down	1.25264e+07	1.24572e+07	1.18963e+07	1.2484e+07	1.20534e+07	1.27863e+07	3.58138e+07	1.67717e+07	1.23443e+07	1.60852e+07	1.72842e+07	2.48644e+07
Resibufogenin	Resibufogenin; Bufogein	C24 H32 O4	384.231	6.331	385.239	cpd:C17058	--	HMDB0249430	LMST01130031	Lipids and lipid-like molecules	Steroids and steroid derivatives	Steroid lactones	Sterol Lipids [ST]	Sterols [ST01]	Bufanolides and derivatives [ST0113]	No results	No results	Full match	Lipids and lipid-like molecules	Steroids and steroid derivatives	Steroid lactones	Bufanolides and derivatives	0.545849	-0.873427	0.0355255	0.777778	1.24104	down	1.91351e+06	1.95935e+06	1.33338e+06	2.29793e+06	1.9001e+06	1.51525e+06	1.79977e+06	2.60931e+06	1.86555e+06	5.31526e+06	4.0431e+06	4.37168e+06
EPH	--	C16 H23 N5 O6	363.154	4.705	364.161	--	--	--	--	--	--	--	--	--	--	Invalid mass	No results	No results					0.252518	-1.98554	0.0359349	0.888889	1.10568	down	1.6567e+06	1.03503e+06	1.617e+06	406498	2.15278e+06	1.37395e+06	1.30316e+06	7.61738e+06	2.32867e+06	1.6007e+07	2.27468e+06	3.10818e+06
Phenethyl caffeate	Phenethyl caffeate; Caffeic acid phenethyl ester	C17 H16 O4	284.11	2.336	283.103	cpd:C10484	--	HMDB0302344	--	Phenylpropanoids and polyketides	Cinnamic acids and derivatives	Hydroxycinnamic acids and derivatives	--	--	--	No results	Invalid mass	No results					0.504013	-0.988466	0.0365611	1	1.38155	down	8.3303e+07	8.52069e+07	8.17171e+07	8.57136e+07	8.56635e+07	8.6844e+07	8.80307e+07	2.40777e+08	1.12048e+08	3.19288e+08	1.18329e+08	1.30327e+08
LPE 18:1	--	C23 H46 N O7 P	479.302	9.702	480.31	--	--	--	LMGP02050064	--	--	--	Glycerophospholipids [GP]	Glycerophosphoethanolamines [GP02]	Monoacylglycerophosphoethanolamines [GP0205]	No results	Full match	Full match	Lipids and lipid-like molecules	Glycerophospholipids	Glycerophosphoethanolamines	1-acyl-sn-glycero-3-phosphoethanolamines	1.68165	0.74988	0.0379691	0.833333	1.08042	up	3.88979e+07	4.22442e+07	4.19757e+07	3.6693e+07	3.59992e+07	3.76788e+07	1.42146e+07	2.7329e+07	1.16825e+07	1.63377e+07	1.22334e+07	5.70475e+07
Isoeugenol	Isoeugenol	C10 H12 O2	164.084	5.489	165.091	cpd:C10469	map00940 Phenylpropanoid biosynthesis	HMDB0005802	--	Benzenoids	Phenols	Methoxyphenols	--	--	--	No results	No results	Full match	Benzenoids	Phenols	Methoxyphenols	Methoxyphenols	0.274262	-1.86637	0.0386118	1	1.22447	down	1.67253e+07	1.60101e+07	1.57253e+07	1.46545e+07	1.50127e+07	1.66486e+07	1.76657e+08	2.02817e+07	6.58937e+07	2.29468e+07	3.59288e+07	2.38604e+07
2-(Dimethylamino)Guanosine	--	C12 H17 N5 O5	311.122	4.995	312.129	--	--	--	--	--	--	--	--	--	--	No results	No results	Full match					0.250088	-1.99949	0.039108	1	1.21059	down	2.85528e+06	6.90387e+07	6.53281e+07	6.87217e+07	6.59714e+07	6.90443e+07	7.95594e+07	2.93475e+08	1.18184e+08	5.90578e+08	1.24001e+08	1.57562e+08
QLK	--	C17 H33 N5 O5	387.25	4.872	194.632	--	--	--	--	--	--	--	--	--	--	Full match	No results	No results					1.84681	0.885036	0.0396348	0.972222	1.15901	up	6.96394e+06	7.72957e+06	5.97387e+06	7.68447e+06	7.2816e+06	6.67122e+06	941214	5.99519e+06	4.62318e+06	5.14577e+06	3.29117e+06	2.91036e+06
Methyl linoleate	--	C19 H34 O2	294.255	9.22	293.248	--	--	HMDB0034381	--	Lipids and lipid-like molecules	Fatty Acyls	Lineolic acids and derivatives	--	--	--	No results	No results	Full match	Lipids and lipid-like molecules	Fatty Acyls	Lineolic acids and derivatives	Lineolic acids and derivatives	0.603582	-0.728379	0.041985	0.861111	1.15417	down	6.93272e+06	8.44052e+06	1.42871e+07	1.5446e+07	6.75624e+06	1.52559e+07	9.23452e+06	1.4794e+07	2.3268e+07	1.83572e+07	1.99564e+07	2.55903e+07
7-Methoxy-4-methylcoumarin	--	C11 H10 O3	190.064	5.775	191.071	--	--	--	--	--	--	--	--	--	--	No results	No results	Full match	Phenylpropanoids and polyketides	Coumarins and derivatives	Not available	Coumarins and derivatives	1.70315	0.768207	0.043225	0.888889	1.22589	up	1.03399e+07	1.71272e+07	1.62382e+07	2.98225e+07	1.7156e+07	9.75834e+06	1.28654e+07	8.89121e+06	5.78374e+06	9.16491e+06	1.52726e+07	6.99647e+06
Glycyrrhizin	Glycyrrhizinate; Glycyrrhizin; Glycyrrhizic acid; (3beta,20beta)-20-Carboxy-11-oxo-30-norolean-12-en-3-yl 2-O-beta-D-glucuronosyl-beta-D-glucosiduronic acid	C42 H62 O16	822.402	5.95	823.409	cpd:C02284	--	HMDB0029843	LMPR0106150013	Lipids and lipid-like molecules	Prenol lipids	Terpene glycosides	Prenol Lipids [PR]	Isoprenoids [PR01]	C30 isoprenoids (triterpenes) [PR0106]	No results	No results	Full match	Lipids and lipid-like molecules	Prenol lipids	Terpene glycosides	Triterpene saponins	1.58294	0.662606	0.0438951	0.833333	1.09422	up	1.20736e+06	1.89598e+06	1.06362e+06	1.17658e+06	1.72638e+06	805150	811558	678498	433758	1.456e+06	661061	934081
Schisandrin C	--	C22 H24 O6	384.159	6.475	385.166	--	--	HMDB0258167	--	Phenylpropanoids and polyketides	Tannins	Hydrolyzable tannins	--	--	--	No results	No results	Full match	Phenylpropanoids and polyketides	Tannins	Hydrolyzable tannins	Hydrolyzable tannins	0.464354	-1.1067	0.044913	0.833333	1.15136	down	1.92807e+06	1.50523e+06	1.68616e+06	2.98296e+06	2.09303e+06	1.11115e+06	5.1964e+06	3.73366e+06	6.49689e+06	3.99713e+06	3.83422e+06	1.09081e+06
1,11-Undecanedicarboxylic acid	--	C13 H24 O4	244.167	5.304	289.165	--	--	HMDB0002327	--	Lipids and lipid-like molecules	Fatty Acyls	Fatty acids and conjugates	--	--	--	No results	No results	Full match	Lipids and lipid-like molecules	Fatty Acyls	Fatty acids and conjugates	Medium-chain fatty acids	0.386652	-1.37089	0.0462522	0.888889	1.26598	down	1.02471e+08	1.09412e+08	1.05542e+08	1.01968e+08	1.0739e+08	1.08619e+08	1.26143e+08	1.42315e+08	1.02502e+08	3.05335e+08	4.03185e+08	5.63862e+08

## Sheet: H-CK
Name	Formula	Molecular Weight	RT [min]	m/z	Kegg_ID	KEGG_pathway	HMDB_ID	Lipidmaps_ID	SuperClass(HMDB)	Class(HMDB)	SubClass(HMDB)	CATEGORY(Lipidmaps)	MAIN_CLASS(Lipidmaps)	SUB_CLASS(Lipidmaps)	mzCloud_Results	mzVault_Results	MassList_Results	Class_I	Class_II	Class_III	Class_IV	FC	log2FC	Pvalue	ROC	VIP	Up.Down	all_H1	all_H2	all_H3	all_H4	all_H5	all_H6	all_CK1	all_CK2	all_CK3	all_CK4	all_CK5	all_CK6
(-)-Caryophyllene oxide	C15 H24 O	220.183	9.487	221.19	cpd:C16908	--	--	--	--	--	--	--	--	--	Full match	No results	No results	Lipids and lipid-like molecules	Prenol lipids	Sesquiterpenoids	Sesquiterpenoids	0.629904	-0.666796	0.0005065	1	1.27794	down	2.55393e+07	2.29926e+07	2.32135e+07	2.28934e+07	2.33615e+07	2.30266e+07	3.10405e+07	4.49984e+07	3.39825e+07	3.31183e+07	3.70379e+07	4.37088e+07
(-)-N-[3',4'-Dihydroxy-(E)-cinnamoyl]-L-glutamic acid	C14 H15 N O7	309.084	5.331	308.077	--	--	--	--	--	--	--	--	--	--	No results	No results	Full match					4.1732	2.06115	4.27794e-05	1	1.60041	up	6.16164e+06	6.49548e+06	6.37065e+06	6.51712e+06	6.85185e+06	6.44519e+06	2.53993e+06	1.48183e+06	1.35118e+06	1.19397e+06	1.20444e+06	1.53612e+06
(+/-)5(6)-EET Ethanolamide	C22 H37 N O3	363.275	8.547	364.282	--	--	--	--	--	--	--	--	--	--	Invalid mass	No results	No results	Organic nitrogen compounds	Organonitrogen compounds	Amines	N-acylethanolamines	0.255343	-1.96949	5.9212e-05	1	1.26682	down	6.54971e+06	7.86516e+06	4.22995e+06	3.53058e+06	3.57862e+06	3.35222e+06	2.01015e+07	1.74217e+07	1.50816e+07	1.72718e+07	2.30853e+07	2.10268e+07
(2,6-dimethylmorpholino)(1-methyl-5-nitro-1H-pyrazol-4-yl)methanone	C11 H16 N4 O4	290.098	1.949	291.105	--	--	--	--	--	--	--	--	--	--	Invalid mass	No results	No results					0.342844	-1.54438	0.000240096	1	1.08713	down	8.15789e+07	8.00366e+07	7.94858e+07	7.88171e+07	7.65214e+07	7.63547e+07	3.27644e+08	1.99757e+08	1.98038e+08	2.67012e+08	1.47131e+08	2.39456e+08
(2E,4E)-N-(2-methylpropyl)dodeca-2,4-dienamide	C16 H29 N O	251.226	8.635	252.233	--	--	--	--	--	--	--	--	--	--	Full match	No results	No results					0.515254	-0.956645	0.00229909	1	1.03869	down	2.16789e+08	2.24217e+08	2.07934e+08	2.15708e+08	2.04449e+08	1.9985e+08	2.68193e+08	5.32944e+08	3.95808e+08	3.85889e+08	3.2912e+08	5.50809e+08
(2R)-2-[(2R,5S)-5-[(2S)-2-hydroxybutyl]oxolan-2-yl]propanoic acid	C11 H20 O4	198.126	6.111	199.134	--	--	--	--	--	--	--	--	--	--	Invalid mass	No results	No results					1.83054	0.872268	0.000306524	1	1.16489	up	6.12348e+07	5.82797e+07	5.86277e+07	5.8642e+07	5.60888e+07	5.90614e+07	2.92511e+07	3.97675e+07	3.00923e+07	3.03782e+07	3.80576e+07	2.47106e+07
(2S)-4-Oxo-2-phenyl-3,4-dihydro-2H-chromen-7-yl beta-D-glucopyranoside	C21 H22 O8	448.141	7.026	447.133	--	--	--	--	--	--	--	--	--	--	Invalid mass	No results	No results					0.171729	-2.5418	0.0331405	0.666667	1.1096	down	1.6408e+06	1.72785e+06	1.6842e+06	1.73102e+06	1.68829e+06	1.74816e+06	1.14159e+07	1.49222e+06	1.61296e+06	1.58233e+07	1.82457e+07	1.09243e+07
(R)-3-Hydroxy myristic acid	C14 H28 O3	198.198	8.604	243.196	--	--	--	--	--	--	--	--	--	--	Invalid mass	No results	No results	Lipids and lipid-like molecules	Fatty Acyls	Fatty acids and conjugates	Long-chain fatty acids	0.20363	-2.29598	0.00114281	1	1.35013	down	920064	1.2516e+06	938381	957473	1.20048e+06	1.09435e+06	2.88852e+06	2.79083e+06	3.92818e+06	6.7909e+06	3.31566e+06	1.15306e+07
1-(2-furyl)pentane-1,4-dione	C9 H10 O3	188.048	4.742	189.055	--	--	--	--	--	--	--	--	--	--	Invalid mass	No results	No results					1.78605	0.83677	0.013908	0.888889	1.16269	up	1.01566e+07	1.05875e+07	3.9929e+06	9.69707e+06	9.60305e+06	9.48801e+06	6.53689e+06	5.97453e+06	4.87373e+06	5.00311e+06	3.84723e+06	3.73305e+06
1-(4-hydroxyphenyl)propane-1,2-diol	C9 H12 O3	150.069	4.661	151.076	--	--	--	--	--	--	--	--	--	--	Invalid mass	No results	No match					1.72387	0.785647	0.000599874	1	1.49283	up	1.2989e+09	1.28432e+09	1.23256e+09	1.26342e+09	1.26275e+09	1.22779e+09	9.37369e+08	8.11835e+08	7.24133e+08	7.33795e+08	6.17289e+08	5.66721e+08
1,2-dihydroxyheptadec-16-yn-4-yl acetate	C19 H34 O4	348.228	7.643	349.235	--	--	--	LMFA05000645	--	--	--	Fatty Acyls [FA]	Fatty alcohols [FA05]	_	Invalid mass	No results	No results					0.50908	-0.974037	0.00250845	1	1.20815	down	5.17799e+08	4.93406e+08	4.53285e+08	4.83334e+08	4.88633e+08	4.81001e+08	6.22955e+08	6.64856e+08	1.10921e+09	1.16947e+09	1.16441e+09	9.99942e+08
1,N6-Etheno-2-Deoxy-Adenosine	C12 H13 N5 O3	275.1	5.142	276.108	--	--	--	--	--	--	--	--	--	--	No results	No results	Full match	Organoheterocyclic compounds	Imidazopyrimidines	Purines and purine derivatives	Purines and purine derivatives	0.527728	-0.922134	0.000233213	1	1.36509	down	3.68913e+06	4.37414e+06	4.93978e+06	3.37387e+06	5.24481e+06	5.4643e+06	6.81405e+06	7.23115e+06	9.08154e+06	1.03993e+07	7.15649e+06	1.06433e+07
1-[(3,5-dimethylisoxazol-4-yl)sulfonyl]piperidine	C10 H16 N2 O3 S	227.059	5.365	228.066	--	--	--	--	--	--	--	--	--	--	Invalid mass	No results	No results					0.296798	-1.75244	4.64699e-05	1	1.42024	down	406056	501836	498620	388374	324278	454413	1.31071e+06	2.42791e+06	1.34358e+06	992597	1.10979e+06	1.48654e+06
10-Deacetylbaccatin-III	C29 H36 O10	544.229	4.908	545.236	cpd:C11700	map00904 Diterpenoid biosynthesis;map01100 Metabolic pathways;map01110 Biosynthesis of secondary metabolites	--	--	--	--	--	--	--	--	No results	No results	Full match	Lipids and lipid-like molecules	Prenol lipids	Diterpenoids	Taxanes and derivatives	3.21626	1.68539	0.00273638	1	1.12914	up	5.01172e+06	3.26555e+06	3.04894e+06	2.9207e+06	2.68711e+06	2.69107e+06	1.86604e+06	1.9438e+06	454803	634896	537649	664651
10-Formyl-THF	C20 H23 N7 O7	473.168	5.016	474.175	cpd:C00234	map00670 One carbon pool by folate;map00970 Aminoacyl-tRNA biosynthesis;map01100 Metabolic pathways;map01200 Carbon metabolism	HMDB0000972	--	Organoheterocyclic compounds	Pteridines and derivatives	Pterins and derivatives	--	--	--	No results	No results	Full match	Organoheterocyclic compounds	Pteridines and derivatives	Pterins and derivatives	Tetrahydrofolic acids	1.62179	0.697587	0.0294911	0.916667	1.07004	up	1.31486e+06	1.13307e+06	1.22035e+06	1.52439e+06	1.66168e+06	1.35603e+06	594473	424761	1.05234e+06	552762	1.32266e+06	1.11555e+06
10-methoxy-4H-benzo[4,5]cyclohepta[b]thiophen-4-one	C14 H10 O2 S	121.021	4.865	243.048	--	--	--	--	--	--	--	--	--	--	Invalid mass	No results	No results					0.400195	-1.32122	0.00230293	1	1.18326	down	6.89935e+06	7.57426e+06	7.56792e+06	7.69476e+06	6.49716e+06	6.35225e+06	2.53809e+07	1.20421e+07	1.53957e+07	1.98611e+07	9.75922e+06	2.39734e+07
11(E)-Eicosenoic Acid	C20 H38 O2	310.286	11.597	309.279	--	--	--	--	--	--	--	--	--	--	Full match	No results	No results	Lipids and lipid-like molecules	Fatty Acyls	Fatty acids and conjugates	Long-chain fatty acids	0.238727	-2.06657	0.000256416	1	1.07399	down	1.08951e+07	1.27032e+07	1.17095e+07	1.24034e+07	1.30643e+07	1.15672e+07	3.045e+07	8.06756e+07	3.34102e+07	5.57813e+07	6.29177e+07	3.98011e+07
11-dehydro Thromboxane B2	C20 H32 O6	368.218	6.106	369.225	--	--	--	--	--	--	--	--	--	--	Full match	No results	No results	Lipids and lipid-like molecules	Fatty Acyls	Eicosanoids	Thromboxanes	0.56107	-0.833749	0.0157057	1	1.05946	down	1.22926e+07	1.27589e+07	1.23852e+07	1.2073e+07	1.31992e+07	1.22622e+07	3.16852e+07	2.74861e+07	1.483e+07	1.62405e+07	1.47952e+07	2.85848e+07
11-Deoxy prostaglandin F1β	C20 H36 O4	322.252	7.297	323.259	--	--	--	--	--	--	--	--	--	--	Invalid mass	No results	No results	Lipids and lipid-like molecules	Fatty Acyls	Eicosanoids	Prostaglandins and related compounds	0.298087	-1.7462	0.00385488	1	1.33339	down	1.8641e+07	1.85263e+07	2.00902e+07	2.06566e+07	1.51805e+07	1.72066e+07	1.39319e+08	2.87784e+07	4.49274e+07	5.74779e+07	6.02952e+07	3.9233e+07
11-keto Testosterone (CRM)	C19 H26 O3	348.19	9.017	347.183	--	--	--	--	--	--	--	--	--	--	Invalid mass	No results	No results					0.180593	-2.46919	6.20415e-06	1	1.55551	down	228633	249213	391529	337569	397878	242497	1.70551e+06	1.38387e+06	1.98139e+06	2.36435e+06	855923	1.93815e+06
12-Hydroxydodecanoic acid	C12 H24 O3	432.344	7.809	215.165	cpd:C08317	--	HMDB0002059	--	Organic acids and derivatives	Hydroxy acids and derivatives	Medium-chain hydroxy acids and derivatives	--	--	--	Invalid mass	No results	No results	Organic acids and derivatives	Hydroxy acids and derivatives	Medium-chain hydroxy acids and derivatives	Medium-chain hydroxy acids and derivatives	0.568588	-0.814544	0.000945771	1	1.45725	down	4.39019e+06	4.66013e+06	4.45117e+06	4.40776e+06	4.393e+06	4.71756e+06	6.49492e+06	6.77712e+06	6.86318e+06	1.02287e+07	7.36466e+06	9.79227e+06
13-α-(21)-Epoxyeurycomanone	C20 H24 O10	424.132	8.678	425.14	--	--	--	--	--	--	--	--	--	--	No results	Invalid mass	No results					2.52479	1.33616	0.00149559	1	1.32085	up	5.82197e+06	6.36447e+06	5.00757e+06	5.52438e+06	5.29987e+06	4.7526e+06	3.4586e+06	2.33295e+06	2.70777e+06	1.93103e+06	1.3695e+06	1.17979e+06
16,16-Dimethyl prostaglandin A1	C22 H36 O4	346.25	8.785	347.257	--	--	--	--	--	--	--	--	--	--	Invalid mass	No results	No match	Lipids and lipid-like molecules	Fatty Acyls	Eicosanoids	Prostaglandins and related compounds	0.589032	-0.763583	0.00984078	1	1.19724	down	1.12442e+07	1.12302e+07	1.10773e+07	6.66219e+06	4.83571e+06	1.07073e+07	1.98263e+07	1.28903e+07	1.49514e+07	1.60392e+07	1.71738e+07	1.37776e+07
16-Heptadecyne-1,2,4-triol	C17 H32 O3	266.225	8.215	267.232	--	--	--	--	--	--	--	--	--	--	Invalid mass	No results	No results	Lipids and lipid-like molecules	Fatty Acyls	Fatty alcohols	Long-chain fatty alcohols	0.608299	-0.717148	0.00250513	1	1.11472	down	3.48735e+07	3.41781e+07	2.50738e+07	3.33496e+07	3.18107e+07	2.46248e+07	3.96463e+07	3.6395e+07	4.97945e+07	5.55063e+07	5.11607e+07	6.9833e+07
19(R)-Hydroxy prostaglandin F1α	C20 H36 O6	372.25	6.851	371.243	--	--	--	--	--	--	--	--	--	--	Full match	No results	No results	Lipids and lipid-like molecules	Fatty Acyls	Eicosanoids	Prostaglandins and related compounds	3.54208	1.8246	0.0186792	1	1.16819	up	3.08335e+07	3.47168e+07	3.46764e+07	3.50244e+07	2.92057e+07	2.93258e+07	8.3682e+06	9.55721e+06	1.42447e+07	1.10999e+07	1.07233e+07	715371
1-adamantyl(piperidino)methanone	C16 H25 N O	247.192	8.291	248.199	--	--	--	--	--	--	--	--	--	--	Invalid mass	No results	No results					0.503306	-0.990491	0.00223146	0.972222	1.09469	down	7.6577e+06	5.45073e+06	5.28517e+06	6.83785e+06	6.83549e+06	6.67718e+06	7.32466e+06	1.67104e+07	1.26534e+07	1.30263e+07	1.04893e+07	1.67752e+07
1-Methylxanthine	C6 H6 N4 O2	166.05	1.938	167.057	cpd:C16358	map00232 Caffeine metabolism;map01100 Metabolic pathways;map01110 Biosynthesis of secondary metabolites	HMDB0010738	--	Organoheterocyclic compounds	Imidazopyrimidines	Purines and purine derivatives	--	--	--	No results	No results	Full match	Organoheterocyclic compounds	Imidazopyrimidines	Purines and purine derivatives	Xanthines	4.92812	2.30104	0.000617792	1	1.48877	up	9.31054e+07	7.80523e+07	7.13993e+07	7.45752e+07	6.68599e+07	7.69402e+07	3.66699e+07	1.43085e+07	1.34374e+07	5.9879e+06	1.25411e+07	1.05864e+07
1-O-(3,4,5-Trimethoxybenzoyl)-beta-L-galactopyranose	C16 H22 O10	210.063	4.97	419.119	--	--	--	--	--	--	--	--	--	--	Invalid mass	No results	No results					2.08634	1.06097	4.86238e-07	1	1.33267	up	2.17779e+07	2.41602e+07	2.25343e+07	2.26417e+07	2.40382e+07	2.42177e+07	1.12488e+07	1.25964e+07	9.38736e+06	1.11704e+07	1.14949e+07	1.09034e+07
1-Stearoylglycerol	C21 H42 O4	358.309	10.72	381.298	--	--	HMDB0244009	--	Lipids and lipid-like molecules	Fatty Acyls	Fatty alcohols	--	--	--	Full match	Full match	No results	Lipids and lipid-like molecules	Glycerolipids	Monoradylglycerols	1-monoacylglycerols	0.509802	-0.971992	0.00106431	1	1.39365	down	3.47202e+07	3.61796e+07	3.68892e+07	4.02392e+07	3.81384e+07	4.12796e+07	5.2199e+07	1.0457e+08	5.82232e+07	7.20472e+07	8.48837e+07	7.42237e+07
2-(14,15-Epoxyeicosatrienoyl) glycerol	C23 H38 O5	394.272	8.534	395.279	--	--	HMDB0013651	--	Lipids and lipid-like molecules	Glycerolipids	Monoradylglycerols	--	--	--	Full match	No results	No results	Lipids and lipid-like molecules	Glycerolipids	Monoradylglycerols	2-monoacylglycerols	1.79141	0.841093	0.000876958	1	1.39352	up	1.51345e+07	1.61442e+07	1.38671e+07	1.62374e+07	1.48784e+07	1.42774e+07	1.12489e+07	9.4363e+06	8.97622e+06	5.88523e+06	7.76179e+06	7.23222e+06
2-(3,5-dimethyl-1H-pyrazol-4-yl)-3-nitropyridine	C10 H10 N4 O2	218.076	1.254	219.083	--	--	--	--	--	--	--	--	--	--	Invalid mass	No results	No results					8.40698	3.07159	0.00137874	1	1.32968	up	3.86732e+07	3.76351e+07	3.88847e+07	3.6517e+07	3.57079e+07	3.84583e+07	1.65957e+07	4.38337e+06	1.61748e+06	1.50877e+06	1.05725e+06	1.70517e+06
2-(4-chlorophenyl)-3-phenylquinoxaline	C20 H13 Cl N2	316.078	4.99	317.085	--	--	--	--	--	--	--	--	--	--	Full match	No results	No results					0.194721	-2.36052	1.2613e-05	1	1.40576	down	1.14243e+08	1.15479e+08	1.07903e+08	1.20123e+08	1.15525e+08	1.10981e+08	8.63736e+08	4.31754e+08	5.55174e+08	6.03103e+08	4.61086e+08	5.9916e+08
2-(acetylamino)-3-(1H-indol-3-yl)propanoic acid	C13 H14 N2 O3	246.1	6.873	245.092	--	--	--	--	--	--	--	--	--	--	Full match	Full match	Full match					1.71567	0.778773	5.84369e-06	1	1.54723	up	6.63375e+07	7.63804e+07	6.47567e+07	6.58788e+07	6.57007e+07	6.75824e+07	4.12131e+07	4.53486e+07	3.93981e+07	4.02995e+07	3.26317e+07	3.8122e+07
2-(acetylamino)-3-[4-(acetylamino)phenyl]acrylic acid	C13 H14 N2 O4	262.095	5.37	261.087	--	--	--	--	--	--	--	--	--	--	Full match	No results	No results					1.91779	0.939446	4.2651e-05	1	1.5639	up	4.31475e+08	4.50353e+08	4.64854e+08	4.44794e+08	4.67721e+08	4.62149e+08	2.45606e+08	2.23439e+08	2.32284e+08	2.69613e+08	1.85684e+08	2.62374e+08
2-(Dimethylamino)Guanosine	C12 H17 N5 O5	311.122	4.995	312.129	--	--	--	--	--	--	--	--	--	--	No results	No results	Full match					0.227944	-2.13325	0.0180118	1	1.1304	down	2.85528e+06	6.90387e+07	6.53281e+07	6.87217e+07	6.59714e+07	6.90443e+07	3.72597e+08	1.86579e+08	2.37298e+08	2.56464e+08	1.93265e+08	2.496e+08
2,3-dihydroxypropyl 12-methyltridecanoate	C17 H34 O4	324.228	8.937	325.236	--	--	--	--	--	--	--	--	--	--	Invalid mass	No results	No results					0.596669	-0.744997	0.00195753	1	1.08778	down	3.11875e+06	2.82597e+06	2.72431e+06	2.74959e+06	2.92689e+06	3.1743e+06	4.21116e+06	5.59481e+06	4.29517e+06	6.47487e+06	3.54152e+06	5.24517e+06
2,6-Diaminooimelic Acid	C7 H14 N2 O4	190.095	1.368	189.088	--	--	--	--	--	--	--	--	--	--	No results	No results	Full match	Organic acids and derivatives	Hydroxy acids and derivatives	Alpha hydroxy acids and derivatives	Alpha hydroxy acids and derivatives	0.381121	-1.39168	0.000151272	1	1.52235	down	4.15788e+07	3.99425e+07	3.69084e+07	3.75575e+07	3.7072e+07	4.25799e+07	8.4438e+07	7.55545e+07	1.20176e+08	9.43455e+07	1.49248e+08	9.45172e+07
2,6-Dihydroxypurine	C5 H4 N4 O2	152.033	1.469	151.026	cpd:C00385	map00230 Purine metabolism;map00232 Caffeine metabolism;map01100 Metabolic pathways;map01110 Biosynthesis of secondary metabolites	HMDB0000292	--	Organoheterocyclic compounds	Imidazopyrimidines	Purines and purine derivatives	--	--	--	No results	No results	Full match	Organoheterocyclic compounds	Imidazopyrimidines	Purines and purine derivatives	Hypoxanthines	0.584544	-0.774616	0.0117423	0.861111	1.08808	down	8.53393e+06	9.23959e+06	8.64077e+06	8.05898e+06	9.10459e+06	8.33465e+06	2.14812e+07	1.39799e+07	1.55626e+07	8.17675e+06	1.6331e+07	1.32771e+07
2-[({4-[3,5-di(tert-butyl)-1H-pyrazol-1-yl]phenyl}imino)methyl]phenol	C24 H29 N3 O	375.226	5.424	376.233	--	--	--	--	--	--	--	--	--	--	Invalid mass	No results	No results					0.235991	-2.08319	1.14834e-07	1	1.65244	down	8.93713e+06	6.83162e+06	6.63974e+06	6.39291e+06	9.02265e+06	6.48477e+06	2.85106e+07	2.96094e+07	2.33354e+07	2.9354e+07	4.13647e+07	3.55821e+07
2-[(3S)-1-Benzyl-3-pyrrolidinyl]-1-methyl-1H-benzimidazole	C19 H21 N3	291.174	5.777	292.182	--	--	--	--	--	--	--	--	--	--	Full match	No results	No results	Organoheterocyclic compounds	Benzimidazoles	Not available	Benzimidazoles	0.0418527	-4.57854	0.00119256	1	1.35997	down	484684	478939	486606	451250	486330	472952	2.80685e+06	1.79087e+06	1.27994e+07	1.96721e+07	8.80559e+06	2.24784e+07
2-[1,1'-biphenyl]-4-yl-6-phenyl-1,3-benzoxazole	C25 H17 N O	347.132	4.814	174.573	--	--	--	--	--	--	--	--	--	--	Full match	No results	No results					27.8784	4.80108	1.3909e-05	1	1.54766	up	1.83594e+08	1.95366e+08	1.83448e+08	1.87139e+08	2.00871e+08	2.06175e+08	1.35752e+07	6.02304e+06	7.82535e+06	6.51209e+06	2.9048e+06	4.64659e+06
2-[2-(2-pyridyloxy)ethoxy]pyridine	C12 H12 N2 O2	238.07	4.843	239.077	--	--	--	--	--	--	--	--	--	--	Invalid mass	No results	No match					0.487457	-1.03665	8.17212e-05	1	1.18615	down	2.52307e+06	3.8689e+06	3.68018e+06	3.48796e+06	3.02165e+06	3.84359e+06	9.39574e+06	5.18074e+06	6.38635e+06	7.70097e+06	6.01837e+06	7.21969e+06
2-[5-(2-hydroxypropyl)oxolan-2-yl]propanoic acid	C10 H18 O4	184.111	5.733	185.118	cpd:C01561	map00100 Steroid biosynthesis;map01100 Metabolic pathways;map01110 Biosynthesis of secondary metabolites	--	--	--	--	--	--	--	--	Invalid mass	No results	No results					1.68813	0.755422	0.000828407	1	1.35909	up	3.48997e+07	3.5943e+07	3.1139e+07	3.25786e+07	3.40965e+07	3.81939e+07	1.76071e+07	1.90498e+07	1.81342e+07	1.77737e+07	3.02978e+07	1.96701e+07
25-hydroxycholecalciferol	C27 H44 O2	400.335	11.127	401.342	--	--	HMDB0003550	LMST03020246	Lipids and lipid-like molecules	Steroids and steroid derivatives	Vitamin D and derivatives	Sterol Lipids [ST]	Secosteroids [ST03]	Vitamin D3 and derivatives [ST0302]	No results	Full match	No results					0.239409	-2.06245	0.00079424	1	1.46558	down	2.5018e+06	1.93624e+06	2.49484e+06	2.70487e+06	633029	2.30779e+06	7.84979e+06	1.01207e+07	8.44646e+06	8.87095e+06	1.00917e+07	7.16065e+06
2-Amino-1,3,4-octadecanetriol	C18 H39 N O3	335.304	6.635	318.301	cpd:C12144	map00600 Sphingolipid metabolism;map01100 Metabolic pathways	--	--	--	--	--	--	--	--	Invalid mass	No results	No results	Organic nitrogen compounds	Organonitrogen compounds	Amines	1,3-aminoalcohols	0.444057	-1.17118	0.000686528	1	1.06712	down	2.06593e+07	1.59532e+07	2.07694e+07	1.862e+07	2.00352e+07	2.13105e+07	3.21218e+07	3.09685e+07	3.83315e+07	4.67871e+07	4.921e+07	6.68438e+07
2-Amino-1,3,4-tetradecanetriol	C14 H31 N O3	261.231	5.809	262.238	--	--	--	--	--	--	--	--	--	--	No results	No results	Full match	Organic nitrogen compounds	Organonitrogen compounds	Amines	1,3-aminoalcohols	0.251528	-1.99121	6.1103e-06	1	1.59366	down	1.48937e+06	1.37655e+06	1.25332e+06	1.43351e+06	1.09628e+06	957368	4.09467e+06	6.69575e+06	3.08422e+06	4.87102e+06	5.84897e+06	5.64613e+06
2-Aminoadipic acid	C6 H11 N O4	115.063	1.417	114.056	cpd:C00956	map00300 Lysine biosynthesis;map00310 Lysine degradation;map01100 Metabolic pathways;map01110 Biosynthesis of secondary metabolites;map01210 2-Oxocarboxylic acid metabolism;map01230 Biosynthesis of amino acids	HMDB0302754	--	Organic acids and derivatives	Carboxylic acids and derivatives	Amino acids, peptides, and analogues	--	--	--	Invalid mass	No results	No match	Organic acids and derivatives	Carboxylic acids and derivatives	Amino acids, peptides, and analogues	Alpha amino acids	5.12449	2.35741	1.65573e-07	1	1.52671	up	9.40336e+07	8.96091e+07	7.95927e+07	7.85498e+07	8.59114e+07	9.23151e+07	2.27278e+07	1.71319e+07	1.73916e+07	1.45848e+07	1.56028e+07	1.40368e+07
2-Arachidonoyl glycerol	C23 H38 O4	378.276	9.928	379.283	cpd:C13856	--	--	LMGL01010028	--	--	--	Glycerolipids [GL]	Monoradylglycerols [GL01]	Monoacylglycerols [GL0101]	Full match	No results	No results	Lipids and lipid-like molecules	Endocannabinoids	Not available	Endocannabinoids	2.46671	1.30259	5.47554e-05	1	1.52653	up	7.03172e+06	6.34891e+06	6.59137e+06	6.03042e+06	6.9207e+06	7.25422e+06	3.07205e+06	2.0818e+06	2.09823e+06	2.72663e+06	2.71769e+06	3.59143e+06
2-Arachidonyl Glycerol ether	C23 H40 O3	410.302	8.779	409.295	--	--	HMDB0013657	--	Lipids and lipid-like molecules	Endocannabinoids	-	--	--	--	Invalid mass	No results	No results	Lipids and lipid-like molecules	Endocannabinoids	Not available	Endocannabinoids	0.473786	-1.07769	2.66835e-05	1	1.39064	down	901937	966136	910927	919342	903103	900124	1.85139e+06	1.97947e+06	1.58883e+06	2.27918e+06	2.16897e+06	1.74409e+06
2-Benzoxazolinone	C7 H5 N O2	135.032	5.388	271.072	--	--	HMDB0032931	--	Organoheterocyclic compounds	Benzoxazoles	Benzoxazolones	--	--	--	No results	No results	Full match	Organoheterocyclic compounds	Benzoxazoles	Benzoxazolones	Benzoxazolones	2.44388	1.28917	2.56175e-07	1	1.63871	up	2.86981e+06	2.83634e+06	2.62836e+06	2.90643e+06	2.50784e+06	2.57339e+06	959941	979539	1.21808e+06	1.26141e+06	1.18761e+06	1.0722e+06
2-benzyl-6-hydroxy-2-azabicyclo[2.2.2]octan-3-one	C14 H17 N O2	231.127	5.523	232.134	--	--	--	--	--	--	--	--	--	--	Full match	No results	No results					0.359663	-1.47528	0.000416075	1	1.50086	down	8.7195e+06	8.39055e+06	8.01637e+06	8.79567e+06	7.54282e+06	8.02053e+06	1.63561e+07	2.55276e+07	3.07164e+07	2.93471e+07	1.46973e+07	2.09439e+07
2-Hydroxy-4-methylthiobutanoic acid	C5 H10 O3 S	150.035	5.479	149.027	--	--	HMDB0037115	--	Lipids and lipid-like molecules	Fatty Acyls	Fatty acids and conjugates	--	--	--	Full match	No results	No results	Lipids and lipid-like molecules	Fatty Acyls	Fatty acids and conjugates	Thia fatty acids	2.69747	1.4316	3.52537e-05	1	1.63207	up	3.4772e+08	3.65856e+08	3.48052e+08	3.51921e+08	3.5936e+08	3.40482e+08	1.59404e+08	1.09258e+08	1.22623e+08	1.32963e+08	1.0159e+08	1.57636e+08
2-hydroxy-6-[(8Z,11Z)-pentadeca-8,11,14-trien-1-yl]benzoic acid	C22 H30 O3	324.205	10.159	325.212	--	--	--	--	--	--	--	--	--	--	Invalid mass	No results	No results					2.03797	1.02713	4.62245e-05	1	1.20735	up	9.95418e+07	1.0363e+08	9.56141e+07	9.51885e+07	9.40072e+07	9.88311e+07	5.9162e+07	4.20726e+07	4.44566e+07	4.27245e+07	4.33948e+07	5.61295e+07
2-Hydroxybutyric acid	C4 H8 O3	104.048	1.236	231.085	cpd:C05984	map00640 Propanoate metabolism	HMDB0000008	--	Organic acids and derivatives	Hydroxy acids and derivatives	Alpha hydroxy acids and derivatives	--	--	--	No results	No results	Full match	Organic acids and derivatives	Hydroxy acids and derivatives	Beta hydroxy acids and derivatives	Beta hydroxy acids and derivatives	4.09957	2.03547	0.000969774	1	1.25018	up	1.98929e+07	1.56479e+07	1.32222e+07	1.06903e+07	1.14304e+07	1.16674e+07	7.49963e+06	4.73052e+06	1.42866e+06	2.2588e+06	1.86566e+06	2.35325e+06
2-Hydroxydesipramine	C18 H22 N2 O	282.176	7.252	283.183	--	--	HMDB0060992	--	Organoheterocyclic compounds	Benzazepines	Dibenzazepines	--	--	--	Invalid mass	No results	No results	Organoheterocyclic compounds	Benzazepines	Dibenzazepines	Dibenzazepines	18.203	4.18611	2.26799e-05	1	1.58616	up	1.35519e+07	1.24574e+07	1.32091e+07	1.2585e+07	1.27287e+07	1.27626e+07	1.69374e+06	509502	487992	524819	565567	464638
2-Hydroxymyristic acid	C14 H28 O3	198.198	8.722	243.196	--	--	HMDB0002261	LMFA01050484	Lipids and lipid-like molecules	Fatty Acyls	Fatty acids and conjugates	Fatty Acyls [FA]	Fatty Acids and Conjugates [FA01]	Hydroxy fatty acids [FA0105]	Invalid mass	No results	No results	Lipids and lipid-like molecules	Fatty Acyls	Fatty acids and conjugates	Long-chain fatty acids	0.385335	-1.37582	0.0039935	1	1.27576	down	2.19172e+07	2.27629e+07	2.17806e+07	2.33391e+07	2.33084e+07	2.31507e+07	3.92127e+07	3.89178e+07	4.76281e+07	7.14308e+07	4.30638e+07	1.13359e+08
2-Methyl-3-hydroxybutyric acid	C5 H10 O3	118.063	5.323	117.056	--	--	HMDB0000354	LMFA01050391	Lipids and lipid-like molecules	Fatty Acyls	Fatty acids and conjugates	Fatty Acyls [FA]	Fatty Acids and Conjugates [FA01]	Hydroxy fatty acids [FA0105]	Full match	No results	Full match	Lipids and lipid-like molecules	Fatty Acyls	Fatty acids and conjugates	Hydroxy fatty acids	0.170423	-2.55281	0.0100504	0.833333	1.09291	down	1.99138e+07	2.0781e+07	2.0665e+07	2.08651e+07	1.94581e+07	1.9487e+07	1.4842e+08	1.39505e+07	1.39026e+08	1.48621e+08	1.22419e+08	1.38558e+08
2-Methylbutyl beta-D-glucopyranoside	C11 H22 O6	250.141	5.723	249.134	--	--	--	--	--	--	--	--	--	--	Full match	No results	No results					0.47863	-1.06302	4.12245e-05	1	1.39133	down	8.86531e+06	8.49365e+06	8.54104e+06	9.07941e+06	9.22531e+06	9.1907e+06	1.47762e+07	1.74041e+07	1.70975e+07	2.15003e+07	2.19452e+07	1.88357e+07
2-Methylpentanedioic acid	C6 H10 O4	146.058	1.174	169.047	--	--	HMDB0000422	--	Lipids and lipid-like molecules	Fatty Acyls	Fatty acids and conjugates	--	--	--	No results	No results	Full match	Lipids and lipid-like molecules	Fatty Acyls	Fatty acids and conjugates	Hydroxy fatty acids	7.45354	2.89793	0.00166032	1	1.39536	up	4.79892e+07	5.8277e+07	4.37968e+07	4.14429e+07	5.63379e+07	4.66393e+07	2.25168e+07	7.99996e+06	3.25251e+06	1.99737e+06	1.78848e+06	1.95399e+06
3-(1,1,2,3,3,3-hexafluoropropyl)adamantane-1-carboxylic acid	C14 H16 F6 O2	330.11	5.823	329.102	--	--	--	--	--	--	--	--	--	--	Invalid mass	No results	No results					3.19477	1.67571	8.84696e-06	1	1.19877	up	8.06473e+06	7.87631e+06	7.58201e+06	1.25721e+07	7.90181e+06	1.24632e+07	2.53485e+06	4.38613e+06	2.61934e+06	2.14959e+06	3.2197e+06	2.76311e+06
3-(2-Naphthyl)-D-Alanine	C13 H13 N O2	215.095	5.777	216.103	--	--	--	--	--	--	--	--	--	--	No results	No results	Full match					0.571104	-0.808175	0.0157744	0.972222	1.00229	down	9.31829e+06	8.64737e+06	8.43004e+06	8.19756e+06	8.76597e+06	8.78454e+06	1.18235e+07	9.07392e+06	1.99048e+07	1.4124e+07	2.35465e+07	1.28307e+07
3-(2-thienylmethylidene)chroman-4-one	C14 H10 O2 S	242.041	5.089	243.048	--	--	--	--	--	--	--	--	--	--	Full match	No results	No results					0.507318	-0.979037	0.00517363	1	1.1462	down	1.69072e+07	1.61663e+07	1.47381e+07	1.5969e+07	1.46078e+07	1.41589e+07	3.9214e+07	2.31828e+07	2.78061e+07	3.47524e+07	1.70137e+07	4.04556e+07
3-(3,4-dihydroxyphenyl)propanoic acid	C9 H10 O4	142.066	5.572	143.073	cpd:C10447	map00350 Tyrosine metabolism;map01100 Metabolic pathways	HMDB0000423	--	Phenylpropanoids and polyketides	Phenylpropanoic acids	-	--	--	--	Invalid mass	Invalid mass	No results					2.12524	1.08763	0.000367202	1	1.53446	up	1.6465e+07	1.40616e+07	1.41986e+07	1.4248e+07	1.39693e+07	1.4386e+07	8.16599e+06	8.62318e+06	6.55183e+06	6.56488e+06	4.3267e+06	6.85851e+06
3,4,5-Trimethoxycinnamic acid	C12 H14 O5	238.084	5.718	237.076	--	--	HMDB0002511	--	Phenylpropanoids and polyketides	Cinnamic acids and derivatives	Hydroxycinnamic acids and derivatives	--	--	--	No results	No results	Full match					0.49454	-1.01584	6.29098e-05	1	1.32803	down	7.49129e+07	7.48105e+07	7.50278e+07	7.47098e+07	7.89349e+07	7.86172e+07	1.74919e+08	1.70692e+08	1.47141e+08	1.64748e+08	1.17004e+08	1.49613e+08
3,5-Dimethoxy-4-hydroxybenzaldehyde	C9 H10 O4	182.059	5.807	183.066	--	--	HMDB0258653	--	Benzenoids	Phenols	Methoxyphenols	--	--	--	No results	Full match	Full match					1.64485	0.71796	7.83693e-09	1	1.6036	up	6.86976e+07	6.92094e+07	6.36621e+07	6.53601e+07	6.39325e+07	6.53807e+07	4.34537e+07	3.79231e+07	3.82559e+07	4.07211e+07	3.99085e+07	4.06359e+07
3-[3-(beta-D-Glucopyranosyloxy)-2-hydroxyphenyl]propanoic acid	C15 H20 O9	344.11	5.199	343.103	--	--	--	--	--	--	--	--	--	--	Full match	No results	No results					0.430442	-1.21611	0.0033789	0.916667	1.23342	down	4.70593e+08	1.79252e+08	1.72938e+08	1.80002e+08	1.82255e+08	1.80391e+08	7.79752e+08	5.82561e+08	4.53746e+08	4.14257e+08	6.75522e+08	2.66323e+08
3-[4-methyl-1-(2-methylpropanoyl)-3-oxocyclohexyl]butanoic acid	C15 H24 O4	268.167	10.874	267.159	--	--	--	--	--	--	--	--	--	--	Full match	No results	No results					0.555367	-0.848486	0.00337579	1	1.22305	down	1.16346e+06	1.2717e+06	1.1985e+06	987277	1.32055e+06	1.34526e+06	1.78914e+06	3.52215e+06	1.90246e+06	2.35401e+06	1.97225e+06	1.58059e+06
3alpha-Dihydrocadambine	C27 H34 N2 O10	546.222	5.241	547.229	--	--	--	--	--	--	--	--	--	--	No results	No results	Full match	Organoheterocyclic compounds	Indoles and derivatives	Pyridoindoles	Beta carbolines	4.25405	2.08884	4.28613e-10	1	1.37055	up	2.34714e+06	2.4996e+06	2.25023e+06	2.73028e+06	2.27971e+06	2.92464e+06	697721	524237	569307	633672	540675	567873
3-amino-2-phenyl-2H-pyrazolo[4,3-c]pyridine-4,6-diol	C12 H10 N4 O2	242.081	5.862	243.088	--	--	--	--	--	--	--	--	--	--	Full match	No results	Full match					2.05303	1.03776	6.68686e-07	1	1.61253	up	2.05442e+07	2.39227e+07	2.07567e+07	2.21586e+07	2.1941e+07	2.08248e+07	1.12732e+07	9.32364e+06	1.02093e+07	1.03751e+07	9.71157e+06	1.25003e+07
3-Hydroxy-3-methylglutaric acid	C6 H10 O5	162.052	3.276	161.045	--	--	HMDB0000355	--	Lipids and lipid-like molecules	Fatty Acyls	Fatty acids and conjugates	--	--	--	Full match	Full match	Full match	Lipids and lipid-like molecules	Fatty Acyls	Fatty acids and conjugates	Hydroxy fatty acids	0.660598	-0.598155	3.56917e-07	1	1.52336	down	2.09904e+09	1.85985e+09	2.08541e+09	1.95192e+09	1.96008e+09	1.91437e+09	2.75426e+09	2.84809e+09	2.98666e+09	3.31093e+09	3.07969e+09	2.98995e+09
3-Hydroxydecanoic acid	C10 H20 O3	142.135	6.949	187.133	--	--	HMDB0010725	--	Organic acids and derivatives	Hydroxy acids and derivatives	Medium-chain hydroxy acids and derivatives	--	--	--	Invalid mass	Invalid mass	No results	Organic acids and derivatives	Hydroxy acids and derivatives	Medium-chain hydroxy acids and derivatives	Medium-chain hydroxy acids and derivatives	6.87299	2.78094	5.75672e-09	1	1.6521	up	3.43638e+07	3.32672e+07	3.45557e+07	3.39728e+07	3.61071e+07	3.97068e+07	5.73934e+06	4.87622e+06	3.9769e+06	5.51932e+06	5.507e+06	5.22273e+06
3'-Hydroxypterostilbene	C16 H16 O4	272.105	5.64	273.112	--	--	--	--	--	--	--	--	--	--	No results	No results	Full match	Phenylpropanoids and polyketides	Stilbenes	Not available	Stilbenes	1.56239	0.643754	0.0253914	0.944444	1.14534	up	8.70532e+06	9.56849e+06	7.55263e+06	8.7543e+06	1.0319e+07	8.49517e+06	6.13875e+06	2.67942e+06	4.71159e+06	5.30127e+06	7.68119e+06	7.66292e+06
3-Indoleacetonitrile	C10 H8 N2	156.068	5.432	155.061	cpd:C02938	map00380 Tryptophan metabolism	HMDB0006524	--	Organoheterocyclic compounds	Indoles and derivatives	Indoles	--	--	--	No results	No results	Full match	Organoheterocyclic compounds	Indoles and derivatives	Indoles	3-alkylindoles	2.57218	1.36299	5.45637e-05	1	1.1228	up	6.72038e+06	7.38332e+06	7.23496e+06	7.07597e+06	7.20789e+06	7.08096e+06	3.15233e+06	3.49401e+06	2.43453e+06	2.80407e+06	1.99752e+06	2.71959e+06
3-methyl-5-oxo-5-(4-toluidino)pentanoic acid	C13 H17 N O3	257.103	1.316	258.111	--	--	--	--	--	--	--	--	--	--	Invalid mass	No match	No results					1.62814	0.703223	0.000563139	1	1.13107	up	2.7421e+09	2.41985e+09	2.39646e+09	2.53715e+09	2.67978e+09	2.3387e+09	1.98798e+09	1.5489e+09	1.64677e+09	1.41538e+09	1.15296e+09	1.53103e+09
3-n-Butylphathlide	C12 H14 O2	208.108	1.234	191.105	--	--	--	--	--	--	--	--	--	--	No results	Invalid mass	No results					2.26299	1.17823	0.000318362	1	1.38692	up	4.8474e+06	4.16815e+06	4.52381e+06	3.78889e+06	3.59876e+06	4.64685e+06	2.87897e+06	2.25103e+06	1.62338e+06	1.72064e+06	1.39219e+06	1.4347e+06
4-(2,3-dihydro-1,4-benzodioxin-6-yl)butanoic acid	C12 H14 O4	222.09	5.942	223.097	--	--	--	--	--	--	--	--	--	--	Full match	No results	Full match					0.387064	-1.36935	9.2557e-05	1	1.20292	down	5.67837e+06	5.07014e+06	6.56489e+06	5.22383e+06	6.09874e+06	5.90819e+06	1.89629e+07	1.61594e+07	1.51115e+07	1.75901e+07	1.04164e+07	1.10063e+07
4-(2,3-dihydro-1H-indol-1-yl)-1-phenyl-1H-pyrazolo[3,4-d]pyrimidine	C19 H15 N5	313.132	5.676	314.14	--	--	--	--	--	--	--	--	--	--	Full match	No results	No match					4.36943	2.12745	6.42549e-06	1	1.59532	up	3.51447e+08	3.30996e+08	3.08711e+08	3.32712e+08	3.36072e+08	3.42901e+08	1.10406e+08	6.59934e+07	7.90766e+07	7.37226e+07	6.84689e+07	6.07076e+07
4-(2-furyl)-2-oxo-6-(2-thienyl)-1,2-dihydro-3-pyridinecarbonitrile	C14 H8 N2 O2 S	268.033	1.304	269.04	--	--	--	--	--	--	--	--	--	--	Invalid mass	No results	No results					4.69644	2.23157	0.00125253	1	1.47426	up	5.16688e+07	3.58477e+07	4.86022e+07	5.32384e+07	5.53943e+07	4.99088e+07	2.80463e+07	1.2721e+07	5.68472e+06	4.72333e+06	4.9305e+06	6.63528e+06
4-(2-thienyl)benzoic acid	C11 H8 O2 S	204.026	2.066	203.019	--	--	--	--	--	--	--	--	--	--	Invalid mass	No results	No results					0.500443	-0.998722	0.00115176	1	1.22179	down	2.88844e+08	2.87262e+08	2.78155e+08	2.45264e+08	2.83046e+08	2.60161e+08	4.79827e+08	6.19051e+08	5.90537e+08	5.9649e+08	3.28525e+08	6.68128e+08
4-(beta-D-Glucopyranosyloxy)-2-methylenebutanoic acid	C11 H18 O8	278.1	4.803	277.092	--	--	--	--	--	--	--	--	--	--	Full match	No results	No results					0.368464	-1.44041	0.000289284	1	1.08811	down	2.49726e+06	3.53149e+06	2.54156e+06	2.1327e+06	2.82044e+06	3.38528e+06	4.49689e+06	8.63482e+06	5.76244e+06	8.59562e+06	6.79761e+06	1.16025e+07
4',7-Dimethoxyisoflavone	C17 H14 O4	282.09	5.684	283.098	--	--	--	--	--	--	--	--	--	--	No results	No results	Full match	Phenylpropanoids and polyketides	Isoflavonoids	O-methylated isoflavonoids	7-O-methylisoflavones	1.78984	0.839827	0.000454584	0.972222	1.38835	up	1.73532e+06	1.54505e+06	1.15216e+06	1.26347e+06	1.47805e+06	1.8618e+06	1.18419e+06	684977	834773	812470	655630	876383
4-[4-(1-phenyl-1H-1,2,4-triazol-5-yl)-1,3-thiazol-2-yl]pyridine	C16 H11 N5 S	305.074	3.548	306.081	--	--	--	--	--	--	--	--	--	--	Full match	No results	No results					1.73431	0.794359	6.75913e-05	1	1.43195	up	1.79302e+08	1.71649e+08	1.78771e+08	1.70899e+08	1.56007e+08	1.69542e+08	1.1623e+08	1.12121e+08	9.81293e+07	9.7342e+07	8.22488e+07	8.56175e+07
4-[4-phenyl-3,6-dihydro-1(2H)-pyridinyl]butanoic acid hydrochloride	C15 H19 N O2	245.14	7.502	246.147	--	--	--	--	--	--	--	--	--	--	Invalid mass	No results	No results					0.270405	-1.88681	8.85526e-05	1	1.42937	down	2.09172e+06	2.07682e+06	1.52353e+06	1.44514e+06	1.66965e+06	1.29719e+06	3.00813e+06	6.00841e+06	6.87376e+06	5.5258e+06	7.28481e+06	8.66551e+06
4-butyl-4-(hydroxymethyl)-1,2-diphenylpyrazolidine-3,5-dione	C20 H22 N2 O3	360.143	5.612	361.15	--	--	--	--	--	--	--	--	--	--	Invalid mass	No results	No match					3.40998	1.76976	1.85997e-06	1	1.62525	up	3.84464e+07	3.54952e+07	3.62191e+07	3.50459e+07	3.19053e+07	3.6138e+07	1.43778e+07	9.25691e+06	9.15347e+06	1.02426e+07	9.51485e+06	9.99135e+06
4-ethoxy-N-[(4-methoxyphenyl)methylene]aniline	C16 H17 N O2	273.141	5.769	274.147	--	--	--	--	--	--	--	--	--	--	Invalid mass	No results	No results					0.329331	-1.60239	2.03095e-06	1	1.53509	down	637553	629996	640082	593574	639719	622120	2.12722e+06	1.74232e+06	1.73453e+06	2.02057e+06	2.19849e+06	1.60318e+06
4-Guanidinobutanoic acid	C5 H11 N3 O2	145.085	1.855	146.093	cpd:C01035	map00330 Arginine and proline metabolism;map01100 Metabolic pathways	HMDB0003464	--	Organic acids and derivatives	Carboxylic acids and derivatives	Amino acids, peptides, and analogues	--	--	--	No results	No results	Full match	Organic acids and derivatives	Carboxylic acids and derivatives	Amino acids, peptides, and analogues	Gamma amino acids and derivatives	0.610945	-0.710887	2.21915e-05	1	1.54023	down	3.89603e+07	3.6195e+07	3.73428e+07	3.3517e+07	3.46414e+07	3.48459e+07	5.8785e+07	5.20167e+07	5.62656e+07	7.24179e+07	5.66503e+07	5.66009e+07
4-Hexyloxyaniline	C12 H19 N O	193.147	1.274	194.155	--	--	--	--	--	--	--	--	--	--	Full match	No results	No results					0.26324	-1.92555	2.21475e-07	1	1.45889	down	1.30232e+06	1.16452e+06	1.58384e+06	1.29201e+06	1.08127e+06	886947	4.14351e+06	6.31957e+06	3.93443e+06	4.17124e+06	4.60041e+06	4.60369e+06
4-Hydroxybenzophenone	C13 H10 O2	198.069	6.224	199.076	cpd:C14230	--	HMDB0240708	--	Benzenoids	Benzene and substituted derivatives	Benzophenones	--	--	--	Full match	No results	No results	Benzenoids	Benzene and substituted derivatives	Benzophenones	Benzophenones	0.404062	-1.30735	3.83855e-07	1	1.37217	down	1.37834e+06	1.38963e+06	1.04288e+06	1.44023e+06	1.38552e+06	1.17941e+06	3.23325e+06	2.89068e+06	2.73129e+06	3.09453e+06	4.08202e+06	3.31182e+06
4-Hydroxyisoleucine	C6 H13 N O3	147.09	1.473	148.097	--	--	--	--	--	--	--	--	--	--	No results	Full match	Full match	Organic acids and derivatives	Carboxylic acids and derivatives	Amino acids, peptides, and analogues	Isoleucine and derivatives	0.560776	-0.834504	4.98872e-05	1	1.31141	down	1.94618e+07	2.08104e+07	1.7371e+07	1.85201e+07	2.0056e+07	2.29777e+07	3.36635e+07	2.71379e+07	4.42068e+07	3.56803e+07	3.60079e+07	3.58607e+07
4-Hydroxyphenylethanol	C8 H10 O2	138.068	5.215	137.06	cpd:C06044	map00350 Tyrosine metabolism	HMDB0004284	--	Benzenoids	Phenols	Tyrosols and derivatives	--	--	--	No results	Full match	Full match	Benzenoids	Phenols	1-hydroxy-2-unsubstituted benzenoids	1-hydroxy-2-unsubstituted benzenoids	0.665953	-0.586508	0.000138516	1	1.5189	down	9.20727e+06	1.0257e+07	1.05794e+07	9.5554e+06	1.01388e+07	1.1557e+07	1.45859e+07	1.86751e+07	1.61383e+07	1.58064e+07	1.35544e+07	1.32808e+07
4-Hydroxyquinazoline	C8 H6 N2 O	146.048	4.998	310.129	--	--	HMDB0246465	--	Organoheterocyclic compounds	Diazanaphthalenes	Benzodiazines	--	--	--	No results	No results	Full match	Organoheterocyclic compounds	Diazanaphthalenes	Benzodiazines	Quinazolines	0.455353	-1.13494	0.00488356	1	1.12588	down	1.1834e+06	499031	464875	1.15901e+06	981693	1.28816e+06	2.43503e+06	1.33299e+06	1.41582e+06	2.26978e+06	2.43239e+06	2.35983e+06
4'-Methoxyflavone	C16 H12 O3	252.079	2.983	253.086	--	--	--	--	--	--	--	--	--	--	Full match	No results	Full match	Phenylpropanoids and polyketides	Flavonoids	O-methylated flavonoids	4'-O-methylated flavonoids	2.78543	1.4779	0.00541976	1	1.39699	up	2.45604e+07	2.47664e+07	2.48411e+07	2.56228e+07	2.54122e+07	2.43593e+07	1.98316e+07	1.21198e+07	5.99929e+06	7.52354e+06	3.85173e+06	4.36839e+06
4-Methylcatechol	C7 H8 O2	124.053	1.327	142.087	cpd:C06730	map01100 Metabolic pathways	HMDB0000873	--	Benzenoids	Phenols	Benzenediols	--	--	--	No results	No results	Full match	Benzenoids	Phenols	Benzenediols	Catechols	0.600942	-0.734702	1.1513e-05	1	1.37948	down	8.76399e+07	8.07167e+07	7.81921e+07	8.175e+07	8.12633e+07	8.09766e+07	1.51859e+08	1.38099e+08	1.27113e+08	1.50592e+08	1.19654e+08	1.28965e+08
4-Phenylbutyric acid	C10 H12 O2	164.084	5.562	165.092	--	--	HMDB0000543	--	Benzenoids	Benzene and substituted derivatives	-	--	--	--	Full match	No results	Full match	Benzenoids	Benzene and substituted derivatives	Not available	Benzene and substituted derivatives	0.395452	-1.33843	0.000963112	1	1.11401	down	5.24199e+07	4.96363e+07	4.79923e+07	4.23997e+07	4.88335e+07	5.01054e+07	6.87883e+07	1.3576e+08	1.35735e+08	1.71172e+08	9.18884e+07	1.33503e+08
5-(hydroxymethyl)-4-methoxy-2,5-dihydrofuran-2-one	C6 H8 O4	166.025	1.23	167.032	--	--	--	--	--	--	--	--	--	--	Invalid mass	No results	No results					6.42386	2.68344	0.000252232	1	1.4911	up	7.26017e+07	7.33458e+07	6.96882e+07	6.61804e+07	6.79462e+07	7.11494e+07	2.52584e+07	1.12032e+07	6.3532e+06	7.645e+06	5.80693e+06	9.25652e+06
5,5-dimethyl-3-morpholinocyclohex-2-en-1-one	C12 H19 N O2	209.142	5.454	210.15	--	--	--	--	--	--	--	--	--	--	Full match	No results	No results					0.502993	-0.991391	7.09126e-05	1	1.42021	down	1.20453e+10	1.16638e+10	1.14424e+10	1.13885e+10	1.14575e+10	1.13446e+10	1.95416e+10	2.26262e+10	2.74508e+10	2.67789e+10	2.15587e+10	1.99026e+10
5,8-dihydroxy-10-methyl-5,8,9,10-tetrahydro-2H-oxecin-2-one	C10 H14 O4	215.116	4.924	216.124	--	--	--	--	--	--	--	--	--	--	Invalid mass	No results	No results					1.77152	0.824986	0.00012813	1	1.38967	up	1.45674e+08	1.54113e+08	1.51267e+08	1.56946e+08	1.51806e+08	1.59823e+08	9.22673e+07	8.55935e+07	7.45449e+07	7.97247e+07	7.66884e+07	1.103e+08
5-Henicosyl-1,3-benzenediol	C27 H48 O2	404.366	11.304	405.374	--	--	--	--	--	--	--	--	--	--	Full match	No results	No results	Benzenoids	Phenols	Benzenediols	Resorcinols	0.146278	-2.77322	0.00381724	1	1.33536	down	200493	193637	192659	200418	184509	192907	645621	1.54806e+06	923637	1.41749e+06	3.1274e+06	299492
5-Hydroxyindole-3-acetic acid	C10 H9 N O3	191.058	5.403	236.056	cpd:C05635	map00380 Tryptophan metabolism;map01100 Metabolic pathways	HMDB0000763	--	Organoheterocyclic compounds	Indoles and derivatives	Indolyl carboxylic acids and derivatives	--	--	--	No results	No results	Full match	Organoheterocyclic compounds	Indoles and derivatives	Indolyl carboxylic acids and derivatives	Indole-3-acetic acid derivatives	7.18432	2.84485	0.000314681	1	1.5911	up	1.66892e+08	1.75577e+08	1.76973e+08	1.71873e+08	1.82079e+08	1.72124e+08	2.93427e+07	1.56721e+07	1.51134e+07	5.68887e+07	1.06334e+07	1.78776e+07
5-Hydroxymethyluracil	C5 H6 N2 O3	142.038	5.368	283.07	cpd:C03088	--	HMDB0000469	--	Organoheterocyclic compounds	Diazines	Pyrimidines and pyrimidine derivatives	--	--	--	No results	No results	Full match	Organoheterocyclic compounds	Diazines	Pyrimidines and pyrimidine derivatives	Pyrimidones	2.26957	1.18242	0.00270235	1	1.28434	up	1.53558e+06	1.62057e+06	1.59406e+06	1.60264e+06	1.73028e+06	1.64809e+06	786685	433219	756914	831599	397151	1.08213e+06
5-Methoxy-N,N-dimethyltryptamine	C13 H18 N2 O	218.142	6.863	475.247	cpd:C08309	--	HMDB0002004	--	Organoheterocyclic compounds	Indoles and derivatives	Tryptamines and derivatives	--	--	--	No results	No results	Full match	Organoheterocyclic compounds	Indoles and derivatives	Tryptamines and derivatives	Tryptamines and derivatives	2.74118	1.4548	0.00540242	0.916667	1.36077	up	4.26114e+07	3.99641e+07	3.75245e+07	3.84969e+07	3.7745e+07	4.50338e+07	3.95955e+07	6.83477e+06	1.31025e+07	8.97257e+06	1.19815e+07	7.56873e+06
5-Methyl-7-methoxyisoflavone	C17 H14 O3	266.094	2.208	249.091	--	--	--	--	--	--	--	--	--	--	No results	No results	Full match	Phenylpropanoids and polyketides	Isoflavonoids	O-methylated isoflavonoids	7-O-methylisoflavones	5.13846	2.36134	1.21068e-05	1	1.59853	up	6.51788e+06	7.22235e+06	6.136e+06	7.44982e+06	6.37344e+06	6.92463e+06	2.2358e+06	1.16614e+06	1.15631e+06	1.1576e+06	1.02443e+06	1.1656e+06
5-Methyl-8-nitro-3-spirocyclohexyl-2,3,4,5-tetrahydro-1H-2-benzazepine	C16 H22 N2 O2	274.169	4.88	292.203	--	--	--	--	--	--	--	--	--	--	Full match	No results	No results					3.28327	1.71513	6.24268e-05	1	1.41144	up	1.35831e+08	1.36674e+08	1.40442e+08	1.31928e+08	1.32439e+08	1.30048e+08	4.97975e+07	3.63709e+07	5.47013e+07	4.27793e+07	2.81805e+07	3.40721e+07
5-Methylcytidine	C10 H15 N3 O5	257.101	1.428	292.072	--	--	HMDB0000982	--	Nucleosides, nucleotides, and analogues	Pyrimidine nucleosides	-	--	--	--	No results	No results	Full match	Nucleosides, nucleotides, and analogues	Pyrimidine nucleosides	Not available	Pyrimidine nucleosides	2.46111	1.29931	0.0232571	0.833333	1.21293	up	5.18325e+07	5.34642e+07	4.46984e+07	4.86077e+07	4.83606e+07	3.76927e+07	5.66433e+07	2.03183e+07	1.15914e+07	1.36318e+07	1.05374e+07	2.93972e+06
5-Methyl-dl-tryptophan	C12 H14 N2 O2	218.107	5.394	219.114	--	--	--	--	--	--	--	--	--	--	No results	No results	Full match	Organoheterocyclic compounds	Indoles and derivatives	Indolyl carboxylic acids and derivatives	Indolyl carboxylic acids and derivatives	1.75026	0.80757	0.00796525	0.944444	1.20926	up	2.13258e+06	1.4266e+06	2.55378e+06	2.24128e+06	1.7222e+06	2.2326e+06	1.55845e+06	616968	1.33256e+06	1.49305e+06	885864	1.14579e+06
5-O-Caffeoylshikimic acid	C16 H16 O8	336.084	5.369	335.077	cpd:C10434	map00940 Phenylpropanoid biosynthesis;map00941 Flavonoid biosynthesis;map00945 Stilbenoid, diarylheptanoid and gingerol biosynthesis;map01100 Metabolic pathways;map01110 Biosynthesis of secondary metabolites	HMDB0033999	--	Phenylpropanoids and polyketides	Cinnamic acids and derivatives	Hydroxycinnamic acids and derivatives	--	--	--	No results	No results	Full match	Phenylpropanoids and polyketides	Cinnamic acids and derivatives	Hydroxycinnamic acids and derivatives	Coumaric acids and derivatives	13.7248	3.77871	0.000259035	1	1.44536	up	8.88837e+06	8.60083e+06	9.20752e+06	9.48758e+06	9.72922e+06	9.2938e+06	1.35335e+06	1.08218e+06	248263	274597	781402	282671
5α-Dihydrotestosterone	C19 H30 O2	290.225	8.335	291.233	cpd:C03917	--	HMDB0002961	--	Lipids and lipid-like molecules	Steroids and steroid derivatives	Androstane steroids	--	--	--	Full match	No results	No results	Lipids and lipid-like molecules	Steroids and steroid derivatives	Androstane steroids	Androgens and derivatives	0.400166	-1.32133	0.000852144	1	1.29958	down	1.46569e+08	1.42862e+08	1.37021e+08	1.35699e+08	1.35505e+08	1.37351e+08	2.21551e+08	2.73088e+08	2.77043e+08	4.58605e+08	4.11614e+08	4.4475e+08
6-(3-hydroxybutan-2-yl)-5-(hydroxymethyl)-4-methoxy-2H-pyran-2-one	C11 H16 O5	266.052	2.306	267.059	--	--	--	--	--	--	--	--	--	--	Invalid mass	No results	No results					1.97186	0.979554	1.47301e-07	1	1.46981	up	1.80109e+08	1.6797e+08	1.73561e+08	1.93814e+08	1.90183e+08	1.79515e+08	9.79124e+07	9.75972e+07	8.81293e+07	7.78599e+07	9.60048e+07	9.28164e+07
6-Paradol	C17 H26 O3	278.188	6.928	279.196	cpd:C10482	--	HMDB0030801	--	Benzenoids	Phenols	Methoxyphenols	--	--	--	No results	No results	Full match	Benzenoids	Phenols	Methoxyphenols	Paradols	0.623633	-0.68123	0.00124146	1	1.14925	down	1.16779e+07	8.43128e+06	1.48069e+07	9.94812e+06	1.10543e+07	1.03127e+07	1.72939e+07	1.49755e+07	1.5359e+07	2.16853e+07	1.49476e+07	2.19408e+07
6-Pentyl-2H-pyran-2-one	C10 H14 O2	166.1	6.108	167.107	--	--	HMDB0031085	--	Organoheterocyclic compounds	Pyrans	Pyranones and derivatives	--	--	--	Full match	No results	Full match					1.5124	0.596842	0.000601397	1	1.14914	up	8.98928e+07	9.114e+07	8.7408e+07	8.67036e+07	8.60028e+07	9.46797e+07	5.90842e+07	6.78116e+07	5.60003e+07	6.39732e+07	6.24505e+07	4.49686e+07
6-phenyl-1,2,3,4-tetrahydro-2,5-benzodiazocin-1-one	C16 H14 N2 O	272.09	8.897	273.097	--	--	--	--	--	--	--	--	--	--	Invalid mass	No results	No match					1.53565	0.618845	0.00105602	1	1.26478	up	3.51608e+06	2.89767e+06	3.08851e+06	2.89964e+06	2.78519e+06	3.20108e+06	2.52547e+06	2.08132e+06	1.71479e+06	1.83551e+06	2.27119e+06	1.54595e+06
6β-Prostaglandin I1	C20 H34 O5	390.224	6.272	389.217	--	--	HMDB0246867	--	Lipids and lipid-like molecules	Fatty Acyls	Eicosanoids	--	--	--	Invalid mass	No results	No results	Lipids and lipid-like molecules	Fatty Acyls	Eicosanoids	Prostaglandins and related compounds	0.406638	-1.29818	0.0014331	1	1.15504	down	3.51435e+07	3.75123e+07	3.56825e+07	3.7521e+07	3.976e+07	3.80378e+07	8.73895e+07	4.72348e+07	8.4089e+07	1.11021e+08	1.24147e+08	9.61338e+07
7-methyl-3-nitroimidazo[1,2-a]pyridine	C8 H7 N3 O2	199.034	1.246	200.041	--	--	--	--	--	--	--	--	--	--	Invalid mass	No results	No results					4.42628	2.14609	0.00234866	1	1.36796	up	5.58657e+07	5.25469e+07	5.68379e+07	5.15838e+07	5.29392e+07	5.32453e+07	3.65619e+07	1.34422e+07	5.83294e+06	6.64978e+06	5.11916e+06	5.37156e+06
7-O-Ethylmorroniside	C19 H30 O11	434.177	5.464	435.184	--	--	--	--	--	--	--	--	--	--	No results	No results	Full match	Organic oxygen compounds	Organooxygen compounds	Carbohydrates and carbohydrate conjugates	O-glycosyl compounds	0.344856	-1.53593	0.000297319	1	1.2951	down	909975	2.08168e+06	1.27517e+06	648406	1.19339e+06	1.20947e+06	4.5689e+06	4.2303e+06	4.21122e+06	2.6763e+06	2.90906e+06	2.62494e+06
8-Chlro-1-tetrahydronorharmanone	C11 H9 Cl N2 O	220.04	1.363	219.033	--	--	--	--	--	--	--	--	--	--	No results	No results	Full match	Organoheterocyclic compounds	Indoles and derivatives	Pyridoindoles	Beta carbolines	0.305281	-1.71179	8.4294e-08	1	1.60788	down	4.6222e+07	6.57206e+07	5.76077e+07	4.61624e+07	4.60788e+07	5.06198e+07	1.25063e+08	1.82742e+08	1.77367e+08	1.86498e+08	1.67127e+08	1.8456e+08
9,17-Octadecadiene-12,14-diyne-1,11,16-triol	C18 H26 O3	290.189	7.141	291.196	--	--	--	--	--	--	--	--	--	--	No results	No results	Full match					1.73841	0.797766	7.26017e-09	1	1.51321	up	2.97498e+08	2.98097e+08	2.84975e+08	2.73039e+08	2.59098e+08	2.70056e+08	1.57915e+08	1.53041e+08	1.55654e+08	1.73928e+08	1.62592e+08	1.64863e+08
9-Oxo-ODE	C18 H30 O3	294.22	11.304	295.227	cpd:C14766	map00591 Linoleic acid metabolism	HMDB0004669	--	Lipids and lipid-like molecules	Fatty Acyls	Lineolic acids and derivatives	--	--	--	Full match	No results	Full match	Lipids and lipid-like molecules	Fatty Acyls	Lineolic acids and derivatives	Lineolic acids and derivatives	0.378826	-1.40039	0.000699542	1	1.47057	down	4.10259e+07	4.35534e+07	4.0745e+07	4.34734e+07	4.04593e+07	4.08973e+07	6.84852e+07	1.33804e+08	1.13883e+08	1.22822e+08	1.45837e+08	7.55087e+07
Acipimox	C6 H6 N2 O3	154.036	1.275	155.043	--	--	HMDB0247941	--	Organoheterocyclic compounds	Diazines	Pyrazines	--	--	--	Invalid mass	No results	No results					2.53923	1.34439	0.00468445	1	1.24641	up	3.45061e+08	3.26913e+08	3.76103e+08	3.83608e+08	3.65434e+08	3.52432e+08	3.20964e+08	1.67731e+08	7.8491e+07	1.04802e+08	8.05212e+07	9.40283e+07
Adenine	C5 H5 N5	135.055	1.435	136.062	cpd:C00147	map00230 Purine metabolism;map00908 Zeatin biosynthesis;map01100 Metabolic pathways	HMDB0000034	--	Organoheterocyclic compounds	Imidazopyrimidines	Purines and purine derivatives	--	--	--	Full match	Full match	Full match	Organoheterocyclic compounds	Imidazopyrimidines	Purines and purine derivatives	6-aminopurines	0.621392	-0.686425	4.81748e-08	1	1.57938	down	1.12465e+09	1.19478e+09	1.07012e+09	1.13067e+09	1.1478e+09	1.16338e+09	1.75784e+09	1.75733e+09	1.84927e+09	1.78445e+09	1.80792e+09	2.03691e+09
Adenosine	C10 H13 N5 O4	267.097	2.945	268.105	cpd:C00212	map00230 Purine metabolism;map01100 Metabolic pathways	HMDB0000050	--	Nucleosides, nucleotides, and analogues	Purine nucleosides	-	--	--	--	Full match	Full match	Full match	Nucleosides, nucleotides, and analogues	Purine nucleosides	Not available	Purine nucleosides	1.87678	0.908261	5.99171e-05	1	1.51676	up	1.09992e+10	1.06672e+10	1.03934e+10	1.07448e+10	1.08225e+10	1.0679e+10	6.60107e+09	6.21575e+09	6.23762e+09	4.75069e+09	5.33289e+09	5.126e+09
Adenosine 3'5'-cyclic monophosphate	C10 H12 N5 O6 P	329.053	2.182	330.06	cpd:C00575	map00230 Purine metabolism	--	--	--	--	--	--	--	--	Full match	Full match	Full match	Nucleosides, nucleotides, and analogues	Purine nucleotides	Cyclic purine nucleotides	3',5'-cyclic purine nucleotides	3.03789	1.60307	1.14844e-06	1	1.44247	up	5.40257e+07	5.4685e+07	5.61692e+07	5.41511e+07	5.33627e+07	5.42934e+07	2.14986e+07	1.70476e+07	1.54137e+07	1.77322e+07	1.78894e+07	1.7956e+07
ADGGA 18:4_18:0_18:0	C63 H110 O12	1058.8	11.407	1057.79	--	--	--	--	--	--	--	--	--	--	No results	Full match	No results					0.237858	-2.07183	0.000960591	1	1.38083	down	154418	158025	144256	150793	164487	153338	280446	382816	936673	828199	694504	767565
AICA ribonucleotide	C9 H15 N4 O8 P	338.061	1.337	337.054	cpd:C04677	map00230 Purine metabolism;map00340 Histidine metabolism;map01100 Metabolic pathways;map01110 Biosynthesis of secondary metabolites	HMDB0248904	--	Nucleosides, nucleotides, and analogues	Imidazole ribonucleosides and ribonucleotides	1-ribosyl-imidazolecarboxamides	--	--	--	Invalid mass	No results	No results	Nucleosides, nucleotides, and analogues	Imidazole ribonucleosides and ribonucleotides	1-ribosyl-imidazolecarboxamides	1-ribosyl-imidazolecarboxamides	0.0742087	-3.75227	1.4068e-05	1	1.58722	down	1.45731e+06	1.58039e+06	1.60544e+06	1.51767e+06	1.52165e+06	1.61697e+06	9.12442e+06	2.17841e+07	2.37586e+07	2.39649e+07	2.16307e+07	2.50519e+07
Ajugol	C15 H24 O9	348.142	5.491	347.134	--	--	HMDB0248074	--	Lipids and lipid-like molecules	Prenol lipids	Terpene glycosides	--	--	--	No results	No results	Full match	Lipids and lipid-like molecules	Prenol lipids	Terpene glycosides	Iridoid O-glycosides	0.397138	-1.33229	4.02924e-07	1	1.4707	down	4.0618e+06	4.17469e+06	4.26973e+06	4.04958e+06	3.55803e+06	3.87667e+06	9.05678e+06	9.83349e+06	1.09782e+07	1.02568e+07	1.18415e+07	8.4417e+06
AKBA	C32 H48 O5	512.349	11.142	513.356	--	--	--	--	--	--	--	--	--	--	No results	No results	Full match	Lipids and lipid-like molecules	Prenol lipids	Triterpenoids	Triterpenoids	0.183216	-2.44838	9.84655e-06	1	1.62148	down	157729	156445	152102	158299	153437	150889	734359	1.14227e+06	970937	914353	690910	617159
Ala-Ile	C9 H18 N2 O3	202.133	5.061	203.14	--	--	HMDB0028690	--	Organic acids and derivatives	Carboxylic acids and derivatives	Amino acids, peptides, and analogues	--	--	--	No results	Full match	Full match	Organic acids and derivatives	Carboxylic acids and derivatives	Amino acids, peptides, and analogues	Dipeptides	1.83885	0.878807	0.00021082	1	1.37799	up	1.41704e+08	1.38002e+08	1.27734e+08	1.4161e+08	1.36678e+08	1.31189e+08	9.7477e+07	8.30986e+07	6.99965e+07	6.60037e+07	6.16134e+07	6.60642e+07
Alanyltyrosine	C12 H16 N2 O4	252.112	4.773	253.119	--	--	HMDB0028699	--	Organic acids and derivatives	Carboxylic acids and derivatives	Amino acids, peptides, and analogues	--	--	--	Full match	No results	No results	Organic acids and derivatives	Carboxylic acids and derivatives	Amino acids, peptides, and analogues	Peptides	1.54966	0.631954	0.000691614	1	1.48343	up	1.05857e+08	1.09257e+08	1.03169e+08	1.0826e+08	1.11539e+08	1.02964e+08	5.29436e+07	7.83678e+07	6.31264e+07	8.07678e+07	7.14188e+07	6.7043e+07
Albiflorin	C23 H28 O11	480.162	5.777	479.155	cpd:C17457	--	HMDB0248116	--	Lipids and lipid-like molecules	Prenol lipids	Terpene glycosides	--	--	--	No results	No results	Full match	Lipids and lipid-like molecules	Prenol lipids	Terpene glycosides	Terpene glycosides	2.06315	1.04485	5.35149e-07	1	1.4149	up	5.59715e+06	5.78249e+06	6.07332e+06	5.92865e+06	5.90073e+06	5.43171e+06	3.16414e+06	2.91863e+06	2.48535e+06	2.98254e+06	2.68065e+06	2.59449e+06
ALK	C15 H30 N4 O4	330.227	4.943	331.234	--	--	--	--	--	--	--	--	--	--	Full match	No results	No results					2.23578	1.16078	8.99025e-05	1	1.55312	up	1.68991e+07	1.79027e+07	1.67753e+07	1.71646e+07	1.68735e+07	1.61534e+07	9.00044e+06	9.71572e+06	7.36279e+06	6.97189e+06	6.19797e+06	6.26935e+06
alpha-Keto-gamma-(methylthio)butyric acid	C5 H8 O3 S	148.02	2.041	149.027	cpd:C01180	map00270 Cysteine and methionine metabolism;map00470 D-Amino acid metabolism;map00966 Glucosinolate biosynthesis;map01100 Metabolic pathways;map01110 Biosynthesis of secondary metabolites;map01210 2-Oxocarboxylic acid metabolism	--	--	--	--	--	--	--	--	No results	No results	Full match	Lipids and lipid-like molecules	Fatty Acyls	Fatty acids and conjugates	Thia fatty acids	9.64322	3.26952	0.000640369	1	1.48118	up	7.25418e+07	6.71947e+07	6.45137e+07	6.50796e+07	5.33605e+07	6.11488e+07	2.57575e+07	2.95091e+06	2.94343e+06	2.93832e+06	2.57095e+06	2.64291e+06
Ambroxane	C16 H28 O	236.215	9.194	237.222	--	--	--	--	--	--	--	--	--	--	No results	No results	Full match	Organoheterocyclic compounds	Naphthofurans	Not available	Naphthofurans	0.574732	-0.799039	0.00121763	1	1.12363	down	2.86562e+07	3.62788e+07	2.45224e+07	3.35638e+07	3.18999e+07	2.67589e+07	4.69514e+07	6.7949e+07	3.87528e+07	5.34139e+07	4.22126e+07	6.68329e+07
Androsin	C15 H20 O8	328.115	5.243	327.108	--	--	--	--	--	--	--	--	--	--	No results	No results	Full match	Lipids and lipid-like molecules	Steroids and steroid derivatives	Androstane steroids	Androgens and derivatives	1.99144	0.993814	0.000356928	1	1.29303	up	3.07965e+06	2.92899e+06	4.96328e+06	2.98393e+06	3.2512e+06	3.33943e+06	1.12441e+06	1.64466e+06	2.02376e+06	2.08384e+06	1.42284e+06	2.01787e+06
Angoroside C	C36 H48 O19	784.278	5.734	783.27	--	--	HMDB0248432	--	Organic oxygen compounds	Organooxygen compounds	Carbohydrates and carbohydrate conjugates	--	--	--	No results	No results	Full match	Organic oxygen compounds	Organooxygen compounds	Carbohydrates and carbohydrate conjugates	Oligosaccharides	0.476168	-1.07046	0.00668341	1	1.02919	down	122862	129272	142488	129009	156169	144019	194728	255069	359247	303712	160847	456498
ANK	C13 H25 N5 O5	626.352	4.817	314.183	--	--	--	--	--	--	--	--	--	--	Invalid mass	No results	No results					7.98881	2.99798	2.34734e-05	1	1.55757	up	7.58256e+06	8.80044e+06	8.17304e+06	7.92554e+06	7.88746e+06	7.87661e+06	1.33788e+06	1.00841e+06	940148	1.1501e+06	477654	1.12495e+06
Apigenin	C15 H10 O5	270.052	6.14	269.045	cpd:C01477	map00941 Flavonoid biosynthesis;map00943 Isoflavonoid biosynthesis;map00944 Flavone and flavonol biosynthesis;map01100 Metabolic pathways;map01110 Biosynthesis of secondary metabolites	HMDB0002124	LMPK12110005	Phenylpropanoids and polyketides	Flavonoids	Flavones	Polyketides [PK]	Flavonoids [PK12]	Flavones and Flavonols [PK1211]	Full match	No results	Full match	Phenylpropanoids and polyketides	Flavonoids	Flavones	Flavones	1.9444	0.959324	5.60901e-05	1	1.57169	up	8.024e+06	8.93527e+06	8.39191e+06	8.74036e+06	8.42662e+06	8.65505e+06	3.95781e+06	3.37726e+06	4.75308e+06	4.53316e+06	4.62559e+06	5.07136e+06
APK	C14 H26 N4 O4	336.181	1.427	337.189	--	--	--	--	--	--	--	--	--	--	Invalid mass	No results	No results					0.212358	-2.23543	8.22502e-08	1	1.64356	down	1.02732e+07	9.50244e+06	9.39964e+06	1.16013e+07	9.2867e+06	9.27846e+06	3.64945e+07	5.18862e+07	5.37268e+07	4.77854e+07	5.14066e+07	3.81421e+07
Apo-13-zeaxanthinone	C18 H26 O2	274.193	7.634	273.185	--	--	HMDB0302026	--	Lipids and lipid-like molecules	Prenol lipids	Sesquiterpenoids	--	--	--	No results	No results	Full match	Lipids and lipid-like molecules	Prenol lipids	Sesquiterpenoids	Sesquiterpenoids	0.512041	-0.965669	2.3929e-05	1	1.43487	down	1.46823e+07	1.38231e+07	1.24717e+07	1.46742e+07	1.50329e+07	1.47162e+07	2.57947e+07	2.28604e+07	2.54326e+07	3.39948e+07	3.20271e+07	2.6675e+07
Arbutin	C12 H16 O7	272.089	2.663	271.082	cpd:C06186	map00010 Glycolysis / Gluconeogenesis	HMDB0029943	--	Organic oxygen compounds	Organooxygen compounds	Carbohydrates and carbohydrate conjugates	--	--	--	Full match	Full match	Full match	Organic oxygen compounds	Organooxygen compounds	Carbohydrates and carbohydrate conjugates	Phenolic glycosides	2.12778	1.08935	0.00163432	1	1.42566	up	3.59668e+07	3.73959e+07	3.73917e+07	3.75176e+07	3.74222e+07	3.64656e+07	2.22218e+07	2.76113e+07	1.27856e+07	1.44048e+07	1.41221e+07	1.32638e+07
Artemether	C16 H26 O5	298.177	6.33	297.17	--	--	HMDB0015643	--	Lipids and lipid-like molecules	Prenol lipids	Sesquiterpenoids	--	--	--	No results	No results	Full match	Lipids and lipid-like molecules	Prenol lipids	Sesquiterpenoids	Artemisinins	3.48003	1.7991	1.0333e-07	1	1.64524	up	6.83601e+08	6.99697e+08	6.04621e+08	7.19361e+08	6.47605e+08	7.14607e+08	2.15644e+08	1.99782e+08	1.79039e+08	2.28529e+08	1.89685e+08	1.56707e+08
Asiaticoside	C48 H78 O19	958.511	5.36	480.263	cpd:C15428	--	HMDB0036656	--	Lipids and lipid-like molecules	Prenol lipids	Terpene glycosides	--	--	--	No results	No results	Full match	Lipids and lipid-like molecules	Prenol lipids	Terpene glycosides	Triterpene saponins	1.93316	0.95096	0.000155243	1	1.29468	up	1.74653e+06	2.57928e+06	1.93039e+06	1.79141e+06	1.92643e+06	2.59764e+06	1.13179e+06	898353	778214	1.33745e+06	1.09101e+06	1.26637e+06
Asparagine	C4 H8 N2 O3	132.054	1.282	133.061	cpd:C16438	--	HMDB0251512	--	Organic acids and derivatives	Carboxylic acids and derivatives	Amino acids, peptides, and analogues	--	--	--	Full match	Full match	Full match	Organic acids and derivatives	Carboxylic acids and derivatives	Amino acids, peptides, and analogues	Asparagine and derivatives	0.301941	-1.72766	3.7698e-06	1	1.63637	down	4.91546e+08	4.734e+08	5.04186e+08	5.16468e+08	5.17361e+08	5.10073e+08	1.26971e+09	1.89101e+09	1.72818e+09	1.90918e+09	1.67248e+09	1.50831e+09
Asp-glu	C9 H14 N2 O7	262.08	1.443	263.088	--	--	HMDB0028752	--	Organic acids and derivatives	Carboxylic acids and derivatives	Amino acids, peptides, and analogues	--	--	--	No results	No results	Full match	Organic acids and derivatives	Carboxylic acids and derivatives	Amino acids, peptides, and analogues	Dipeptides	0.657031	-0.605966	0.000299232	1	1.42363	down	1.65523e+07	1.53885e+07	1.50553e+07	1.46039e+07	1.47992e+07	1.55061e+07	2.19612e+07	2.21407e+07	2.87149e+07	2.26071e+07	2.49184e+07	1.95374e+07
Asp-phe	C13 H16 N2 O5	280.107	5.581	281.115	--	--	HMDB0000706	--	Organic acids and derivatives	Carboxylic acids and derivatives	Amino acids, peptides, and analogues	--	--	--	No results	No results	Full match	Organic acids and derivatives	Carboxylic acids and derivatives	Amino acids, peptides, and analogues	Peptides	4.91277	2.29654	0.00217237	1	1.3777	up	7.10795e+06	1.77336e+06	6.14109e+06	6.52286e+06	1.75777e+06	2.07899e+06	868165	577699	1.3529e+06	1.1328e+06	617495	617480
Benzamide	C7 H7 N O	121.053	5.402	120.045	cpd:C09815	--	HMDB0004461	--	Benzenoids	Benzene and substituted derivatives	Benzoic acids and derivatives	--	--	--	No results	No results	Full match	Benzenoids	Benzene and substituted derivatives	Benzoic acids and derivatives	Benzamides	2.69316	1.4293	1.90111e-06	1	1.6678	up	3.10501e+06	3.09798e+06	3.14896e+06	3.04226e+06	3.16162e+06	2.75795e+06	1.33489e+06	1.02044e+06	1.16991e+06	1.17603e+06	900091	1.19874e+06
beta,beta-Dimethylacrylalkannin	C21 H22 O6	370.143	5.564	371.15	--	--	--	--	--	--	--	--	--	--	No results	No results	Full match	Benzenoids	Naphthalenes	Naphthoquinones	Naphthoquinones	0.377413	-1.40579	0.00197712	0.944444	1.15997	down	2.16854e+06	6.48622e+06	2.42084e+06	1.98874e+06	2.06528e+06	2.24751e+06	7.39387e+06	1.19531e+07	1.00676e+07	7.2783e+06	5.00502e+06	4.34492e+06
beta-Nicotyrine	C10 H10 N2	158.084	5.372	157.077	cpd:C10161	--	HMDB0255591	--	Organoheterocyclic compounds	Pyridines and derivatives	-	--	--	--	No results	No results	Full match	Organoheterocyclic compounds	Pyridines and derivatives	Not available	Pyridines and derivatives	2.17972	1.12415	1.04096e-06	1	1.616	up	7.71626e+06	7.16495e+06	8.66715e+06	7.6642e+06	8.36225e+06	8.99165e+06	3.87233e+06	3.70963e+06	3.44572e+06	3.91204e+06	2.9654e+06	4.37589e+06
beta-Tocopherol	C28 H48 O2	416.366	11.682	417.374	cpd:C14152	map00130 Ubiquinone and other terpenoid-quinone biosynthesis;map01100 Metabolic pathways;map01110 Biosynthesis of secondary metabolites	HMDB0006335	--	Lipids and lipid-like molecules	Prenol lipids	Quinone and hydroquinone lipids	--	--	--	No results	No results	Full match	Lipids and lipid-like molecules	Prenol lipids	Quinone and hydroquinone lipids	Tocopherols	0.125848	-2.99024	1.0512e-05	1	1.52701	down	357784	336908	390610	332046	393120	343591	2.00551e+06	4.12502e+06	1.9828e+06	2.28049e+06	3.81536e+06	2.90713e+06
Betulin	C30 H50 O2	442.382	11.331	443.389	cpd:C08618	--	HMDB0036838	LMPR0106140005	Lipids and lipid-like molecules	Prenol lipids	Triterpenoids	Prenol Lipids [PR]	Isoprenoids [PR01]	C30 isoprenoids (triterpenes) [PR0106]	Full match	No results	No results	Lipids and lipid-like molecules	Prenol lipids	Triterpenoids	Triterpenoids	0.194847	-2.35959	0.000316102	1	1.49718	down	2.05309e+06	2.56391e+06	2.22472e+06	2.33606e+06	2.52023e+06	2.72976e+06	1.29703e+07	1.75826e+07	8.28919e+06	1.77277e+07	1.21622e+07	5.3149e+06
Bevirimat	C36 H56 O6	584.409	8.815	585.416	--	--	HMDB0249169	--	Lipids and lipid-like molecules	Prenol lipids	Triterpenoids	--	--	--	No results	No results	Full match	Lipids and lipid-like molecules	Prenol lipids	Triterpenoids	Triterpenoids	2.48416	1.31276	0.0109455	1	1.0251	up	5.18207e+06	4.77941e+06	4.8764e+06	4.6068e+06	4.93596e+06	4.93991e+06	2.31309e+06	1.51003e+06	2.9856e+06	514208	1.5812e+06	2.89887e+06
Biliverdin	C33 H34 N4 O6	582.25	6.335	583.258	cpd:C00500	map00860 Porphyrin and chlorophyll metabolism;map01100 Metabolic pathways;map01110 Biosynthesis of secondary metabolites	HMDB0001008	--	Organoheterocyclic compounds	Tetrapyrroles and derivatives	Bilirubins	--	--	--	No results	No results	Full match	Organoheterocyclic compounds	Tetrapyrroles and derivatives	Bilirubins	Bilirubins	2.84521	1.50854	7.8162e-07	1	1.47064	up	3.3313e+06	2.76324e+06	3.20662e+06	3.74667e+06	3.87148e+06	3.55715e+06	1.25783e+06	1.13227e+06	1.22182e+06	1.24996e+06	1.18158e+06	1.15335e+06
Biotin	C10 H16 N2 O3 S	244.086	5.557	245.093	cpd:C00120	map00780 Biotin metabolism;map01100 Metabolic pathways;map02010 ABC transporters	HMDB0000030	--	Organoheterocyclic compounds	Biotin and derivatives	-	--	--	--	Invalid mass	No results	No results	Organoheterocyclic compounds	Biotin and derivatives	Not available	Biotin and derivatives	2.24353	1.16577	3.86373e-06	1	1.59818	up	2.54459e+09	2.49528e+09	2.34601e+09	2.45775e+09	2.14601e+09	2.33474e+09	1.22254e+09	1.15298e+09	1.04069e+09	1.09744e+09	8.18025e+08	1.05307e+09
Boc-beta-cyano-L-alanine	C9 H14 N2 O4	214.096	1.433	232.13	--	--	--	--	--	--	--	--	--	--	No results	No results	Full match	Organic acids and derivatives	Carboxylic acids and derivatives	Amino acids, peptides, and analogues	Alpha amino acids and derivatives	0.621785	-0.685513	3.82199e-05	1	1.45587	down	1.65309e+07	1.53991e+07	1.55318e+07	1.57528e+07	1.52003e+07	1.50104e+07	2.29945e+07	2.87534e+07	2.53689e+07	2.51796e+07	2.64905e+07	2.14666e+07
Brucine	C23 H26 N2 O4	394.19	7.83	395.197	cpd:C09084	--	HMDB0249406	--	Alkaloids and derivatives	Strychnos alkaloids	-	--	--	--	No results	No results	Full match	Alkaloids and derivatives	Strychnos alkaloids	Not available	Strychnos alkaloids	4.9408	2.30475	9.79372e-05	1	1.35957	up	2.60712e+06	2.7794e+06	2.63212e+06	2.73085e+06	2.50981e+06	2.88184e+06	1.08381e+06	417655	439656	473419	451559	400810
Bufalin	C24 H34 O4	386.246	8.276	387.254	cpd:C16922	--	HMDB0249428	LMST01130001	Lipids and lipid-like molecules	Steroids and steroid derivatives	Steroid lactones	Sterol Lipids [ST]	Sterols [ST01]	Bufanolides and derivatives [ST0113]	No results	No results	Full match	Lipids and lipid-like molecules	Steroids and steroid derivatives	Steroid lactones	Bufanolides and derivatives	0.530013	-0.915901	0.0015327	1	1.28842	down	2.38637e+06	2.21614e+06	2.10407e+06	1.86479e+06	1.90975e+06	1.84099e+06	5.13712e+06	4.45842e+06	2.92235e+06	3.879e+06	2.56081e+06	4.29099e+06
Caffeic acid	C9 H8 O4	180.042	5.389	179.035	cpd:C01197	map00940 Phenylpropanoid biosynthesis;map01100 Metabolic pathways;map01110 Biosynthesis of secondary metabolites	HMDB0001964	--	Phenylpropanoids and polyketides	Cinnamic acids and derivatives	Hydroxycinnamic acids and derivatives	--	--	--	Full match	Full match	Full match	Phenylpropanoids and polyketides	Cinnamic acids and derivatives	Hydroxycinnamic acids and derivatives	Hydroxycinnamic acids	2.40917	1.26854	0.00557584	0.916667	1.13084	up	6.18398e+07	6.52514e+07	6.44844e+07	6.29415e+07	6.23625e+07	6.65198e+07	2.49968e+07	6.35543e+07	2.03794e+07	1.46217e+07	1.49049e+07	2.06843e+07
Caprolactam	C6 H11 N O	113.085	1.428	131.118	cpd:C06593	map01100 Metabolic pathways	HMDB0062769	--	Organoheterocyclic compounds	Lactams	Caprolactams	--	--	--	Full match	No results	No results	Organoheterocyclic compounds	Lactams	Caprolactams	Caprolactams	0.153855	-2.70036	1.36494e-07	1	1.66416	down	3.82502e+07	4.25347e+07	3.67367e+07	3.55272e+07	4.02913e+07	4.0582e+07	2.09273e+08	2.22912e+08	3.42696e+08	2.55178e+08	2.30227e+08	2.60119e+08
Capsaicin	C18 H27 N O3	305.2	5.552	306.207	cpd:C06866	map00360 Phenylalanine metabolism;map01100 Metabolic pathways;map01110 Biosynthesis of secondary metabolites	HMDB0002227	LMFA08020085	Benzenoids	Phenols	Methoxyphenols	Fatty Acyls [FA]	Fatty amides [FA08]	N-acyl amines [FA0802]	No results	No results	Full match	Benzenoids	Phenols	Methoxyphenols	Methoxyphenols	4.51541	2.17486	5.30212e-05	1	1.2937	up	7.86657e+06	9.35209e+06	7.99428e+06	7.58168e+06	6.90212e+06	7.73186e+06	1.9984e+06	1.12092e+06	2.16924e+06	1.37517e+06	1.21504e+06	2.62494e+06
Catechol	C6 H6 O2	110.037	5.407	109.029	cpd:C00090	map01100 Metabolic pathways	HMDB0000957	--	Benzenoids	Phenols	Benzenediols	--	--	--	No results	No results	Full match	Benzenoids	Phenols	Benzenediols	Catechols	1.61919	0.695273	0.000260132	1	1.19318	up	3.74654e+07	4.01513e+07	4.1709e+07	4.19553e+07	4.30246e+07	4.29393e+07	2.4233e+07	2.50405e+07	2.00734e+07	2.49211e+07	2.61832e+07	3.22454e+07
Celastrol	C29 H38 O4	450.278	7.092	451.286	--	--	HMDB0002385	--	Lipids and lipid-like molecules	Prenol lipids	Triterpenoids	--	--	--	No results	No results	Full match	Lipids and lipid-like molecules	Prenol lipids	Triterpenoids	Triterpenoids	0.47849	-1.06344	2.24063e-05	1	1.50751	down	6.49174e+06	5.94629e+06	7.88295e+06	5.41171e+06	4.51047e+06	6.06948e+06	1.19272e+07	1.07786e+07	1.38956e+07	1.47397e+07	1.33925e+07	1.11565e+07
Cer 18:0;2O/16:1;(2OH)	C34 H67 N O4	553.506	11.747	598.504	--	--	--	--	--	--	--	--	--	--	No results	Full match	No results					0.354646	-1.49555	0.039353	1	1.06754	down	193591	213299	196475	203505	216834	206974	226342	244795	491003	610311	1.54254e+06	355171
C-hexosyl-luteolin O-feruloylhexoside	C37 H38 O19	786.201	5.64	785.193	--	--	--	--	--	--	--	--	--	--	No results	No results	Full match					2.08512	1.06013	0.00246905	1	1.22462	up	2.27373e+06	2.25035e+06	2.12746e+06	2.35317e+06	2.48667e+06	2.26487e+06	803799	1.85578e+06	840382	1.04065e+06	1.31275e+06	743981
Chrysophanol 8-O-β-D-glucoside	C21 H20 O9	370.11	1.4	369.103	cpd:C10316	--	--	--	--	--	--	--	--	--	No results	Invalid mass	No results					0.215838	-2.21198	5.36349e-09	1	1.63649	down	1.10277e+06	1.04188e+06	1.30897e+06	1.23811e+06	936915	978965	5.16735e+06	5.76759e+06	5.65729e+06	5.6515e+06	4.23256e+06	4.13742e+06
Ciprostene	C22 H36 O4	364.261	8.804	365.269	--	--	HMDB0250270	--	Lipids and lipid-like molecules	Fatty Acyls	Eicosanoids	--	--	--	Full match	Invalid mass	No results	Lipids and lipid-like molecules	Fatty Acyls	Eicosanoids	Prostaglandins and related compounds	0.57848	-0.78966	0.000247132	1	1.14602	down	1.1058e+06	992767	1.02642e+06	967560	1.06326e+06	1.02096e+06	2.24849e+06	1.51688e+06	1.60088e+06	1.96956e+06	1.83106e+06	1.51071e+06
cis-4-Hydroxy-D-proline	C5 H9 N O3	131.059	1.313	132.066	cpd:C03440	map00330 Arginine and proline metabolism	HMDB0060460	--	Organic acids and derivatives	Carboxylic acids and derivatives	Amino acids, peptides, and analogues	--	--	--	Full match	Full match	Full match	Organic acids and derivatives	Carboxylic acids and derivatives	Amino acids, peptides, and analogues	Proline and derivatives	0.327197	-1.61177	8.82856e-08	1	1.65704	down	2.6063e+08	2.81849e+08	2.82263e+08	2.92436e+08	2.77299e+08	2.53712e+08	7.536e+08	9.89412e+08	8.24943e+08	7.63897e+08	7.75508e+08	9.29939e+08
cis-Aconitic acid	C6 H6 O6	174.016	2.237	173.009	cpd:C00417	map00020 Citrate cycle (TCA cycle);map00630 Glyoxylate and dicarboxylate metabolism;map00660 C5-Branched dibasic acid metabolism;map01100 Metabolic pathways;map01110 Biosynthesis of secondary metabolites;map01210 2-Oxocarboxylic acid metabolism	HMDB0000072	--	Organic acids and derivatives	Carboxylic acids and derivatives	Tricarboxylic acids and derivatives	--	--	--	Full match	Full match	Full match	Organic acids and derivatives	Carboxylic acids and derivatives	Tricarboxylic acids and derivatives	Tricarboxylic acids and derivatives	0.610049	-0.713002	4.02021e-05	1	1.45416	down	9.44032e+08	9.66034e+08	9.71499e+08	9.75584e+08	1.01998e+09	9.11543e+08	1.35379e+09	1.39374e+09	1.63084e+09	1.77547e+09	1.6683e+09	1.66672e+09
Coenzyme Q2	C19 H26 O4	318.188	10.142	319.195	cpd:C00399	map00130 Ubiquinone and other terpenoid-quinone biosynthesis;map00190 Oxidative phosphorylation;map01100 Metabolic pathways;map01110 Biosynthesis of secondary metabolites	HMDB0006709	--	Lipids and lipid-like molecules	Prenol lipids	Quinone and hydroquinone lipids	--	--	--	Invalid mass	No results	No results	Lipids and lipid-like molecules	Prenol lipids	Quinone and hydroquinone lipids	Ubiquinones	1.51822	0.602386	9.44767e-05	1	1.18785	up	2.99638e+07	3.21055e+07	3.04719e+07	2.98158e+07	3.03746e+07	3.07581e+07	2.17428e+07	1.93896e+07	1.97428e+07	1.82715e+07	1.81455e+07	2.35659e+07
Coptisine	C19 H14 N O4	320.092	5.645	319.084	cpd:C16938	--	--	--	--	--	--	--	--	--	No results	No results	Full match	Alkaloids and derivatives	Protoberberine alkaloids and derivatives	Not available	Protoberberine alkaloids and derivatives	3.82967	1.93722	3.38104e-09	1	1.50228	up	919168	1.03596e+06	921066	808306	754260	889572	262609	217965	233926	234718	218800	223312
Corticosterone	C21 H30 O4	346.213	8.161	347.22	cpd:C02140	map01100 Metabolic pathways	HMDB0001547	LMST02030186	Lipids and lipid-like molecules	Steroids and steroid derivatives	Hydroxysteroids	Sterol Lipids [ST]	Steroids [ST02]	C21 steroids (gluco/mineralocorticoids, progestogins) and derivatives [ST0203]	Invalid mass	No results	No results	Lipids and lipid-like molecules	Steroids and steroid derivatives	Hydroxysteroids	21-hydroxysteroids	0.511199	-0.968044	0.000644812	1	1.20708	down	2.11738e+07	2.24175e+07	2.05339e+07	2.25258e+07	2.12526e+07	2.09616e+07	3.52432e+07	3.06315e+07	3.64031e+07	5.005e+07	4.79872e+07	5.17693e+07
Corylifol A	C25 H26 O4	390.183	5.627	391.19	--	--	HMDB0250475	--	Phenylpropanoids and polyketides	Isoflavonoids	Isoflav-2-enes	--	--	--	No results	No results	Full match	Phenylpropanoids and polyketides	Isoflavonoids	Isoflav-2-enes	Isoflavones	0.434168	-1.20367	9.00965e-05	1	1.30945	down	1.91733e+06	2.57026e+06	2.44994e+06	2.11095e+06	1.81708e+06	2.0385e+06	6.1013e+06	3.92594e+06	6.27568e+06	5.37412e+06	3.48471e+06	4.55959e+06
Coumarin-3-carboxylic acid	C10 H6 O4	190.026	5.943	189.019	--	--	--	--	--	--	--	--	--	--	No results	No results	Full match	Phenylpropanoids and polyketides	Coumarins and derivatives	Not available	Coumarins and derivatives	0.456313	-1.1319	0.000141621	1	1.00406	down	2.82225e+06	2.97697e+06	2.98516e+06	3.12193e+06	3.02621e+06	2.74787e+06	7.68891e+06	6.31589e+06	5.38074e+06	8.2167e+06	4.90432e+06	6.23961e+06
CUMYL-PICA N-pentanoic acid metabolite	C23 H26 N2 O3	378.188	5.261	377.181	--	--	--	--	--	--	--	--	--	--	Invalid mass	No results	No results	Organoheterocyclic compounds	Indoles and derivatives	Indolyl carboxylic acids and derivatives	Indolyl carboxylic acids and derivatives	0.470625	-1.08735	1.74452e-05	1	1.50235	down	2.13064e+06	2.34376e+06	2.2341e+06	2.31457e+06	2.53182e+06	2.15282e+06	4.31826e+06	6.27121e+06	4.38964e+06	4.82916e+06	4.1265e+06	5.19183e+06
Cyasterone	C29 H44 O8	520.305	6.069	521.312	cpd:C08816	--	HMDB0250618	LMST01040289	Lipids and lipid-like molecules	Prenol lipids	Triterpenoids	Sterol Lipids [ST]	Sterols [ST01]	Stigmasterols and C24-ethyl derivatives [ST0104]	No results	No results	Full match	Lipids and lipid-like molecules	Prenol lipids	Triterpenoids	Triterpenoids	2.14932	1.10388	0.00916521	1	1.24973	up	6.36726e+06	5.65799e+06	7.29029e+06	6.20596e+06	6.37402e+06	7.53452e+06	1.27733e+06	4.73207e+06	2.37082e+06	1.99699e+06	2.82655e+06	5.14159e+06
Cys-Gly	C5 H10 N2 O3 S	178.042	5.632	179.049	cpd:C01419	map00480 Glutathione metabolism;map01100 Metabolic pathways	HMDB0257594	--	Organic acids and derivatives	Carboxylic acids and derivatives	Amino acids, peptides, and analogues	--	--	--	No results	No results	Full match	Organic acids and derivatives	Carboxylic acids and derivatives	Amino acids, peptides, and analogues	Dipeptides	0.636105	-0.652664	3.84944e-07	1	1.46764	down	4.80215e+06	4.62911e+06	5.34828e+06	5.11509e+06	5.42944e+06	4.90206e+06	7.33853e+06	7.36283e+06	8.02049e+06	8.57786e+06	7.67055e+06	8.54727e+06
Cytidine	C9 H13 N3 O5	243.086	1.331	242.079	cpd:C00475	map00240 Pyrimidine metabolism;map01100 Metabolic pathways	HMDB0000089	--	Nucleosides, nucleotides, and analogues	Pyrimidine nucleosides	-	--	--	--	Full match	No results	Full match	Nucleosides, nucleotides, and analogues	Pyrimidine nucleosides	Not available	Pyrimidine nucleosides	3.3803	1.75715	0.000162047	1	1.55199	up	3.63747e+08	2.697e+08	3.14351e+08	3.41561e+08	3.52633e+08	2.81989e+08	1.7128e+08	9.15631e+07	7.27365e+07	7.39227e+07	6.12883e+07	9.83845e+07
Cytidine-5'-monophosphate	C9 H14 N3 O8 P	323.051	1.834	322.044	cpd:C00055	map00240 Pyrimidine metabolism;map01100 Metabolic pathways;map01232 Nucleotide metabolism	HMDB0000095	--	Nucleosides, nucleotides, and analogues	Pyrimidine nucleotides	Pyrimidine ribonucleotides	--	--	--	No results	Full match	Full match	Nucleosides, nucleotides, and analogues	Pyrimidine nucleotides	Pyrimidine ribonucleotides	Pyrimidine ribonucleoside monophosphates	2.35246	1.23417	0.00048484	1	1.39592	up	3.76807e+07	3.65613e+07	3.82392e+07	3.81997e+07	3.7827e+07	3.69205e+07	1.97933e+07	2.27219e+07	1.23684e+07	1.27736e+07	1.18131e+07	1.63562e+07
D-(-)-Fructose	C6 H12 O6	180.063	1.364	179.056	cpd:C02336	map00520 Amino sugar and nucleotide sugar metabolism	HMDB0000660	--	Organic oxygen compounds	Organooxygen compounds	Carbohydrates and carbohydrate conjugates	--	--	--	Full match	Not the top hit	Full match	Organic oxygen compounds	Organooxygen compounds	Carbohydrates and carbohydrate conjugates	C-glycosyl compounds	0.569779	-0.811527	5.3249e-06	1	1.55622	down	2.57921e+09	3.42099e+09	2.93063e+09	2.53228e+09	3.13147e+09	2.9015e+09	5.10478e+09	5.23256e+09	4.9826e+09	5.1715e+09	4.57089e+09	5.6445e+09
[truncated: 357 more rows]

## Sheet: Sheet3
Table.S1 The 721 DAMs from three comparisons
