# Supplementary material for: Biphasic Salt Effects on Lycium ruthenicum Germination and Growth Linked to Carbon Fixation and Photosynthesis Gene Expression
Source: Int J Mol Sci. 2025 Aug 4;26(15):7537. doi: 10.3390/ijms26157537 (PMC12347441; doi:10.3390/ijms26157537)
Supplement: Supplementary file 1 [file ijms-26-07537-s001.zip › Table S2.xlsx]

## Sheet: Sheet1
	Table S2 The qRT-PCR primers used in this study
No.	Primer	Sequence (5′-3′)
1	evm_TU_Chr02_454F	TAACGGATGTCGCTTTGGGA
	evm_TU_Chr02_454R	CGCTCCCTTGTCTTTCTTGC
2	evm_TU_Chr05_2353F	TGAAGGTGATGGCAAGTCTGT
	evm_TU_Chr05_2353R	TCACAGCACCACTTCACCA
3	evm_TU_Chr06_3746F	ACAGGCCATCGAGAAAGACC
	evm_TU_Chr06_3746R	ACGGTCACTACGACCACAAC
4	evm_TU_Chr07_315F	TTGGATGTGTGCTGCATGTC
	evm_TU_Chr07_315R	TTTAGGGCAGCTACACCGTT
5	evm_TU_Chr11_2570F	ACTTGAAAAAGGTTGTGGTCGG
	evm_TU_Chr11_2570R	TCAAGTTCCCCGTTACCATCA
6	evm_TU_Chr12_1676F	TAAGCCACCTTGGGGTGATG
	evm_TU_Chr12_1676R	GTGGATTCCCATGAGGGGTT
7	rpiAF	TCCCATCCACCTTCTTCCAC
	rpiAR	GTGATGGGATGGGTGTTGAGA
8	novel.5606F	ATGGATGGGTTCCTTGTTTGGA
	novel.5606R	TCCTGGTGACTTGTGGTTCTC
9	psaAF	CCCCTCGGAATGGTATGTGG
	psaAR	AACAGGAAGGAAGGGGAGGA
